# Supplementary material for: Aberrant lncRNA–mRNA expression profile and function networks during the adipogenesis of mesenchymal stem cells from patients with ankylosing spondylitis
Source: Front Genet. 2022 Oct 3;13:991875. doi: 10.3389/fgene.2022.991875 (PMC9563993; doi:10.3389/fgene.2022.991875)
Supplement: Supplementary file 3 [file Table7.XLS]

#node	identifier	node_degree
GRIA1	9606.ENSP00000428994	11
FLT1	9606.ENSP00000282397	6
APOE	9606.ENSP00000252486	5
ENO2	9606.ENSP00000437402	5
GNG4	9606.ENSP00000375727	5
NTRK3	9606.ENSP00000354207	5
SCN1A	9606.ENSP00000303540	5
CACNA1H	9606.ENSP00000334198	4
HTR2A	9606.ENSP00000437737	4
RASGRP1	9606.ENSP00000310244	4
SERPINE1	9606.ENSP00000223095	4
TGFA	9606.ENSP00000295400	4
ADH1A	9606.ENSP00000209668	3
AREG	9606.ENSP00000379097	3
ELMO1	9606.ENSP00000312185	3
GJA5	9606.ENSP00000484552	3
GRM1	9606.ENSP00000354896	3
MUC1	9606.ENSP00000484824	3
NPTX2	9606.ENSP00000265634	3
PDPN	9606.ENSP00000294489	3
REM1	9606.ENSP00000201979	3
SHANK1	9606.ENSP00000293441	3
SYT1	9606.ENSP00000261205	3
TFAP2A	9606.ENSP00000368924	3
WNT5A	9606.ENSP00000264634	3
ABCG1	9606.ENSP00000354995	2
ADH1B	9606.ENSP00000306606	2
APOC1	9606.ENSP00000465356	2
CNTFR	9606.ENSP00000368265	2
COMP	9606.ENSP00000222271	2
DOCK2	9606.ENSP00000256935	2
ENTPD3	9606.ENSP00000301825	2
EPB41L3	9606.ENSP00000343158	2
FGF11	9606.ENSP00000293829	2
FLG	9606.ENSP00000357789	2
FYB	9606.ENSP00000427114	2
GDNF	9606.ENSP00000409007	2
GJA3	9606.ENSP00000241125	2
GJB2	9606.ENSP00000372295	2
GLDN	9606.ENSP00000335196	2
KCNJ6	9606.ENSP00000477437	2
LLGL2	9606.ENSP00000376333	2
MEGF6	9606.ENSP00000348982	2
NPR1	9606.ENSP00000357669	2
RASGRP2	9606.ENSP00000338864	2
SCN4A	9606.ENSP00000396320	2
SPINT1	9606.ENSP00000342098	2
SYNDIG1	9606.ENSP00000366058	2
TACSTD2	9606.ENSP00000360269	2
ADRA1A	9606.ENSP00000369960	1
ADRA2C	9606.ENSP00000386069	1
AMIGO2	9606.ENSP00000266581	1
CDH10	9606.ENSP00000264463	1
CDH7	9606.ENSP00000381058	1
CELSR1	9606.ENSP00000262738	1
COL8A2	9606.ENSP00000380901	1
CREG2	9606.ENSP00000315203	1
CXorf22	9606.ENSP00000297866	1
DSG2	9606.ENSP00000261590	1
EDARADD	9606.ENSP00000335076	1
FOXQ1	9606.ENSP00000296839	1
FREM1	9606.ENSP00000412940	1
GALR2	9606.ENSP00000329684	1
ICAM2	9606.ENSP00000415283	1
IGFBP3	9606.ENSP00000370473	1
IQCJ	9606.ENSP00000402153	1
KCTD4	9606.ENSP00000368402	1
KLHL4	9606.ENSP00000362206	1
KNDC1	9606.ENSP00000304437	1
NAT8L	9606.ENSP00000413064	1
NTSR1	9606.ENSP00000359532	1
OMD	9606.ENSP00000364700	1
PCSK6	9606.ENSP00000482760	1
PFKFB4	9606.ENSP00000232375	1
PNLIPRP3	9606.ENSP00000358232	1
PPP1R1A	9606.ENSP00000257905	1
PPP2R2C	9606.ENSP00000335083	1
RAPGEF3	9606.ENSP00000395708	1
RARRES2	9606.ENSP00000418009	1
RASSF7	9606.ENSP00000380713	1
RDH5	9606.ENSP00000257895	1
RIMKLA	9606.ENSP00000414330	1
RNF165	9606.ENSP00000269439	1
SCGN	9606.ENSP00000367197	1
SCHIP1	9606.ENSP00000404860	1
SEMA3G	9606.ENSP00000231721	1
STX11	9606.ENSP00000356540	1
STXBP6	9606.ENSP00000324302	1
SYT9	9606.ENSP00000324419	1
TMEM158	9606.ENSP00000422431	1
ACSM5	9606.ENSP00000327916	0
ACSS1	9606.ENSP00000316924	0
ACTG2	9606.ENSP00000386857	0
ADAM19	9606.ENSP00000257527	0
AFAP1L1	9606.ENSP00000296721	0
ALOX15B	9606.ENSP00000369530	0
AMZ1	9606.ENSP00000308149	0
APELA	9606.ENSP00000484618	0
ARHGEF4	9606.ENSP00000316845	0
B3GALT5	9606.ENSP00000381699	0
BEND5	9606.ENSP00000360899	0
C15orf48	9606.ENSP00000341610	0
C1orf95	9606.ENSP00000355752	0
C5orf46	9606.ENSP00000315370	0
CA2	9606.ENSP00000285379	0
CCDC144NL	9606.ENSP00000328054	0
CCDC64B	9606.ENSP00000459043	0
CCKAR	9606.ENSP00000295589	0
CERS4	9606.ENSP00000251363	0
CLEC12A	9606.ENSP00000347916	0
CPN2	9606.ENSP00000319464	0
CSMD2	9606.ENSP00000362479	0
DERL3	9606.ENSP00000384744	0
DHRS13	9606.ENSP00000368173	0
EGLN3	9606.ENSP00000250457	0
EMB	9606.ENSP00000302289	0
ENPEP	9606.ENSP00000265162	0
ERP27	9606.ENSP00000266397	0
FAM101A	9606.ENSP00000374377	0
FAM166A	9606.ENSP00000344729	0
FAM167B	9606.ENSP00000362684	0
FAM19A5	9606.ENSP00000383933	0
FAXC	9606.ENSP00000374328	0
FHAD1	9606.ENSP00000351770	0
FMO2	9606.ENSP00000209929	0
FOXH1	9606.ENSP00000366534	0
FRMPD4	9606.ENSP00000370057	0
GPR68	9606.ENSP00000434045	0
GPRC5C	9606.ENSP00000376403	0
HLF	9606.ENSP00000226067	0
HTR6	9606.ENSP00000289753	0
IQCA1	9606.ENSP00000407213	0
ISM2	9606.ENSP00000341490	0
KCNK7	9606.ENSP00000344820	0
KIAA0040	9606.ENSP00000464040	0
KIF26B	9606.ENSP00000385545	0
LPO	9606.ENSP00000262290	0
LRRIQ3	9606.ENSP00000346414	0
LRRTM3	9606.ENSP00000355187	0
MAB21L3	9606.ENSP00000358512	0
MFAP2	9606.ENSP00000364685	0
MICALCL	9606.ENSP00000256186	0
MKX	9606.ENSP00000364946	0
MRAP	9606.ENSP00000382684	0
MT1A	9606.ENSP00000478425	0
NLRP2	9606.ENSP00000445135	0
NXNL1	9606.ENSP00000305631	0
NXPE2	9606.ENSP00000374237	0
OR1L8	9606.ENSP00000306607	0
OSBP2	9606.ENSP00000332576	0
PAPL	9606.ENSP00000327557	0
PEX5L	9606.ENSP00000419975	0
PIANP	9606.ENSP00000442157	0
PKD1L2	9606.ENSP00000485105	0
PRELID2	9606.ENSP00000335675	0
PTPRN	9606.ENSP00000295718	0
RNF43	9606.ENSP00000463069	0
RPH3A	9606.ENSP00000374036	0
SEC14L5	9606.ENSP00000251170	0
SGCG	9606.ENSP00000218867	0
SHOX	9606.ENSP00000370990	0
SLC24A3	9606.ENSP00000333519	0
SLC38A5	9606.ENSP00000471683	0
SPNS2	9606.ENSP00000333292	0
STAC2	9606.ENSP00000327509	0
TBATA	9606.ENSP00000299290	0
TDRD1	9606.ENSP00000251864	0
TEKT4	9606.ENSP00000295201	0
TENM2	9606.ENSP00000429430	0
TMEM92	9606.ENSP00000300433	0
TRABD2A	9606.ENSP00000387075	0
TSPAN8	9606.ENSP00000377003	0
VSIG1	9606.ENSP00000402219	0
ZMAT4	9606.ENSP00000297737	0
ZNF365	9606.ENSP00000387091	0
