# Supplementary material for: Aberrant lncRNA–mRNA expression profile and function networks during the adipogenesis of mesenchymal stem cells from patients with ankylosing spondylitis
Source: Front Genet. 2022 Oct 3;13:991875. doi: 10.3389/fgene.2022.991875 (PMC9563993; doi:10.3389/fgene.2022.991875)
Supplement: Supplementary file 4 [file Table8.XLS]

Protein1	Protein2	Weight	Network group	Network
ERP27	MRAP	0.007884496	Co-expression	Jiang-de Kok-2017
VSIG1	PIANP	0.009150527	Co-expression	Jiang-de Kok-2017
VSIG1	SPNS2	0.013483385	Co-expression	Jiang-de Kok-2017
CSMD2	SYT9	0.015689455	Co-expression	Jiang-de Kok-2017
PCSK6	ERP27	0.012299762	Co-expression	Jiang-de Kok-2017
BICDL2	VSIG1	0.01428264	Co-expression	Jiang-de Kok-2017
SCN1A	OSBP2	0.006350815	Co-expression	Jiang-de Kok-2017
TBATA	TRABD2A	0.011860045	Co-expression	Jiang-de Kok-2017
TBATA	SYT9	0.009588582	Co-expression	Jiang-de Kok-2017
CDH7	TDRD1	0.013177582	Co-expression	Jiang-de Kok-2017
NXNL1	TRABD2A	0.01603622	Co-expression	Jiang-de Kok-2017
NXNL1	SYT9	0.013305002	Co-expression	Jiang-de Kok-2017
NXNL1	CSMD2	0.013792968	Co-expression	Jiang-de Kok-2017
NXNL1	TBATA	0.00876123	Co-expression	Jiang-de Kok-2017
RDH5	ERP27	0.006799979	Co-expression	Jiang-de Kok-2017
NTRK3	CDH7	0.011343759	Co-expression	Jiang-de Kok-2017
SHANK1	STAC2	0.013855811	Co-expression	Jiang-de Kok-2017
GALR2	STAC2	0.013326411	Co-expression	Jiang-de Kok-2017
MEGF6	ARHGEF4	0.012902711	Co-expression	Jiang-de Kok-2017
PFKFB4	RIMKLA	0.014434065	Co-expression	Jiang-de Kok-2017
PFKFB4	PRELID2	0.01577418	Co-expression	Jiang-de Kok-2017
CACNA1H	SEMA3G	0.016759355	Co-expression	Jiang-de Kok-2017
CACNA1H	MEGF6	0.012107237	Co-expression	Jiang-de Kok-2017
EGLN3	GPRC5C	0.01792183	Co-expression	Jiang-de Kok-2017
EGLN3	PFKFB4	0.012168941	Co-expression	Jiang-de Kok-2017
SCGN	MRAP	0.007627405	Co-expression	Jiang-de Kok-2017
SCGN	SLC38A5	0.008612088	Co-expression	Jiang-de Kok-2017
SCGN	RDH5	0.006319964	Co-expression	Jiang-de Kok-2017
TMEM158	FOXQ1	0.018524028	Co-expression	Jiang-de Kok-2017
FOXH1	CDH7	0.011343567	Co-expression	Jiang-de Kok-2017
FOXH1	NTRK3	0.013579081	Co-expression	Jiang-de Kok-2017
PPP1R1A	MRAP	0.013882223	Co-expression	Jiang-de Kok-2017
ADH1A	ERP27	0.012770595	Co-expression	Jiang-de Kok-2017
ADH1A	ACSM5	0.01913749	Co-expression	Jiang-de Kok-2017
LLGL2	SEMA3G	0.014408207	Co-expression	Jiang-de Kok-2017
ADRA2C	CERS4	0.006609106	Co-expression	Jiang-de Kok-2017
COMP	CERS4	0.007370395	Co-expression	Jiang-de Kok-2017
COMP	ADRA2C	0.004004169	Co-expression	Jiang-de Kok-2017
SPINT1	DSG2	0.011744689	Co-expression	Jiang-de Kok-2017
IGFBP3	MAB21L3	0.025019871	Co-expression	Jiang-de Kok-2017
RASGRP1	SYT9	0.013964589	Co-expression	Jiang-de Kok-2017
RASGRP1	CSMD2	0.015314316	Co-expression	Jiang-de Kok-2017
RASGRP1	GPR68	0.011258137	Co-expression	Jiang-de Kok-2017
SCN4A	NLRP2	0.012644163	Co-expression	Jiang-de Kok-2017
SCN4A	TDRD1	0.012586985	Co-expression	Jiang-de Kok-2017
TSPAN8	OSBP2	0.00848569	Co-expression	Jiang-de Kok-2017
RARRES2	MRAP	0.008248914	Co-expression	Jiang-de Kok-2017
RARRES2	ERP27	0.008516355	Co-expression	Jiang-de Kok-2017
RARRES2	PCSK6	0.011898831	Co-expression	Jiang-de Kok-2017
RARRES2	SCGN	0.007830726	Co-expression	Jiang-de Kok-2017
RARRES2	PPP1R1A	0.013583199	Co-expression	Jiang-de Kok-2017
EPB41L3	NPR1	0.009720601	Co-expression	Jiang-de Kok-2017
ACTG2	COMP	0.006833551	Co-expression	Jiang-de Kok-2017
CPN2	ADRA2C	0.008467209	Co-expression	Jiang-de Kok-2017
ELMO1	NTSR1	0.018180003	Co-expression	Jiang-de Kok-2017
MUC1	TDRD1	0.010179749	Co-expression	Jiang-de Kok-2017
MUC1	NTRK3	0.008439478	Co-expression	Jiang-de Kok-2017
MUC1	FOXH1	0.008609956	Co-expression	Jiang-de Kok-2017
ICAM2	AFAP1L1	0.02121648	Co-expression	Jiang-de Kok-2017
MFAP2	MRAP	0.012846225	Co-expression	Jiang-de Kok-2017
MFAP2	RARRES2	0.014429037	Co-expression	Jiang-de Kok-2017
APOE	CERS4	0.012431259	Co-expression	Jiang-de Kok-2017
CA2	VSIG1	0.014543855	Co-expression	Jiang-de Kok-2017
ENO2	EGLN3	0.012085903	Co-expression	Jiang-de Kok-2017
ADH1C	DERL3	0.014360767	Co-expression	Jiang-de Kok-2017
ADH1C	FAM167B	0.014730261	Co-expression	Jiang-de Kok-2017
GJB1	FAM19A5	0.005743061	Co-expression	Jiang-de Kok-2017
GJB1	OSBP2	0.003366762	Co-expression	Jiang-de Kok-2017
GJB1	APOC1	0.005626718	Co-expression	Jiang-de Kok-2017
GJB1	ADRA2C	0.003132643	Co-expression	Jiang-de Kok-2017
GJB1	TSPAN8	0.006608788	Co-expression	Jiang-de Kok-2017
CPN1	ERP27	0.011385556	Co-expression	Jiang-de Kok-2017
CPN1	RDH5	0.008515286	Co-expression	Jiang-de Kok-2017
CPN1	TSPAN8	0.016214646	Co-expression	Jiang-de Kok-2017
PGF	STXBP6	0.016858628	Co-expression	Jiang-de Kok-2017
GAL	PEX5L	0.016560076	Co-expression	Jiang-de Kok-2017
CNTF	NPR1	0.014463589	Co-expression	Jiang-de Kok-2017
RAP2B	EGLN3	0.019040553	Co-expression	Jiang-de Kok-2017
ANXA2	FAM19A5	0.012941096	Co-expression	Jiang-de Kok-2017
KCNMA1	SCN4A	0.016557928	Co-expression	Jiang-de Kok-2017
GLDN	NXPE2	0.015518652	Co-expression	Innocenti-Brown-2011
NAT8L	FHAD1	0.012985545	Co-expression	Innocenti-Brown-2011
BICDL2	SPNS2	0.015367953	Co-expression	Innocenti-Brown-2011
BICDL2	C5orf46	0.011849039	Co-expression	Innocenti-Brown-2011
IQCA1	FAM19A5	0.023310836	Co-expression	Innocenti-Brown-2011
C15orf48	MAB21L3	0.017837232	Co-expression	Innocenti-Brown-2011
BEND5	TRABD2A	0.006063615	Co-expression	Innocenti-Brown-2011
BEND5	FREM1	0.005827547	Co-expression	Innocenti-Brown-2011
NLRP2	TRABD2A	0.006269123	Co-expression	Innocenti-Brown-2011
SYNDIG1	IQCA1	0.012626221	Co-expression	Innocenti-Brown-2011
PDPN	SYNDIG1	0.00957692	Co-expression	Innocenti-Brown-2011
PDPN	SEMA3G	0.016318751	Co-expression	Innocenti-Brown-2011
SLC24A3	COL8A2	0.021578774	Co-expression	Innocenti-Brown-2011
ADRA1A	SYT9	0.016717492	Co-expression	Innocenti-Brown-2011
FLG	STAC2	0.017127192	Co-expression	Innocenti-Brown-2011
TACSTD2	BICDL2	0.009796062	Co-expression	Innocenti-Brown-2011
ZMAT4	PIANP	0.007185241	Co-expression	Innocenti-Brown-2011
ZMAT4	FREM1	0.004536229	Co-expression	Innocenti-Brown-2011
ZMAT4	BEND5	0.002681474	Co-expression	Innocenti-Brown-2011
ZMAT4	NLRP2	0.002905984	Co-expression	Innocenti-Brown-2011
ZMAT4	SYNDIG1	0.003351426	Co-expression	Innocenti-Brown-2011
ZMAT4	KLHL4	0.00750862	Co-expression	Innocenti-Brown-2011
GALR2	STAC2	0.016815519	Co-expression	Innocenti-Brown-2011
RAPGEF3	ZMAT4	0.006833517	Co-expression	Innocenti-Brown-2011
FLT1	SPNS2	0.011021146	Co-expression	Innocenti-Brown-2011
FLT1	ABCG1	0.014298863	Co-expression	Innocenti-Brown-2011
GJA5	KIF26B	0.019224642	Co-expression	Innocenti-Brown-2011
GJA5	SCN1A	0.018374044	Co-expression	Innocenti-Brown-2011
HTR2A	LRRTM3	0.008880666	Co-expression	Innocenti-Brown-2011
HTR2A	KCTD4	0.010830536	Co-expression	Innocenti-Brown-2011
HTR2A	KCNJ6	0.006677963	Co-expression	Innocenti-Brown-2011
MEGF6	SPNS2	0.009057582	Co-expression	Innocenti-Brown-2011
MEGF6	SEMA3G	0.008331254	Co-expression	Innocenti-Brown-2011
CERS4	GPRC5C	0.006207825	Co-expression	Innocenti-Brown-2011
AMIGO2	FAM19A5	0.02475929	Co-expression	Innocenti-Brown-2011
AMIGO2	NLRP2	0.006816897	Co-expression	Innocenti-Brown-2011
KIAA0040	DHRS13	0.007785476	Co-expression	Innocenti-Brown-2011
CACNA1H	AMZ1	0.022720996	Co-expression	Innocenti-Brown-2011
CACNA1H	ADAM19	0.017564261	Co-expression	Innocenti-Brown-2011
GRIA1	C5orf46	0.020360915	Co-expression	Innocenti-Brown-2011
GRIA1	CDH7	0.02391713	Co-expression	Innocenti-Brown-2011
REM1	STUM	0.017311068	Co-expression	Innocenti-Brown-2011
GNG4	TRABD2A	0.020068489	Co-expression	Innocenti-Brown-2011
GNG4	NLRP2	0.008548616	Co-expression	Innocenti-Brown-2011
GNG4	ZMAT4	0.009051984	Co-expression	Innocenti-Brown-2011
EGLN3	RFLNA	0.011433558	Co-expression	Innocenti-Brown-2011
EGLN3	RIMKLA	0.011605265	Co-expression	Innocenti-Brown-2011
EGLN3	CREG2	0.007742265	Co-expression	Innocenti-Brown-2011
EGLN3	C15orf48	0.009117646	Co-expression	Innocenti-Brown-2011
EGLN3	FLT1	0.006358347	Co-expression	Innocenti-Brown-2011
EGLN3	PFKFB4	0.011125187	Co-expression	Innocenti-Brown-2011
SGCG	FLG	0.019997794	Co-expression	Innocenti-Brown-2011
RASSF7	RNF165	0.015866796	Co-expression	Innocenti-Brown-2011
WNT5A	MKX	0.029373946	Co-expression	Innocenti-Brown-2011
WNT5A	NLRP2	0.006656184	Co-expression	Innocenti-Brown-2011
WNT5A	CACNA1H	0.028093934	Co-expression	Innocenti-Brown-2011
WNT5A	NPTX2	0.013293732	Co-expression	Innocenti-Brown-2011
SCGN	RNF43	0.007044569	Co-expression	Innocenti-Brown-2011
OMD	GLDN	0.01489088	Co-expression	Innocenti-Brown-2011
OMD	ENTPD3	0.018019281	Co-expression	Innocenti-Brown-2011
SEC14L5	OMD	0.015043695	Co-expression	Innocenti-Brown-2011
HTR6	GALR2	0.010495314	Co-expression	Innocenti-Brown-2011
HTR6	OMD	0.013325964	Co-expression	Innocenti-Brown-2011
HTR6	SEC14L5	0.01597265	Co-expression	Innocenti-Brown-2011
ADH1A	GJB2	0.010290142	Co-expression	Innocenti-Brown-2011
RPH3A	REM1	0.009199607	Co-expression	Innocenti-Brown-2011
ADH1B	RNF43	0.003181048	Co-expression	Innocenti-Brown-2011
ADH1B	ADH1A	0.005676162	Co-expression	Innocenti-Brown-2011
ADRA2C	BICDL2	0.016020529	Co-expression	Innocenti-Brown-2011
ADRA2C	MEGF6	0.007947221	Co-expression	Innocenti-Brown-2011
SPINT1	BICDL2	0.007121225	Co-expression	Innocenti-Brown-2011
SPINT1	TACSTD2	0.006736346	Co-expression	Innocenti-Brown-2011
SPINT1	EGLN3	0.005103131	Co-expression	Innocenti-Brown-2011
IGFBP3	CNTFR	0.017336894	Co-expression	Innocenti-Brown-2011
RASGRP1	ZMAT4	0.006237503	Co-expression	Innocenti-Brown-2011
SCN4A	NTRK3	0.014843633	Co-expression	Innocenti-Brown-2011
SYT1	FREM1	0.015073076	Co-expression	Innocenti-Brown-2011
SYT1	SCGN	0.015587403	Co-expression	Innocenti-Brown-2011
HLF	PRELID2	0.01317378	Co-expression	Innocenti-Brown-2011
HLF	ADH1A	0.009588487	Co-expression	Innocenti-Brown-2011
HLF	ADH1B	0.006466379	Co-expression	Innocenti-Brown-2011
EPB41L3	STX11	0.008972538	Co-expression	Innocenti-Brown-2011
EPB41L3	DOCK2	0.007810113	Co-expression	Innocenti-Brown-2011
ACTG2	ADRA2C	0.015523347	Co-expression	Innocenti-Brown-2011
ELMO1	CERS4	0.006094435	Co-expression	Innocenti-Brown-2011
MUC1	ACTG2	0.016949216	Co-expression	Innocenti-Brown-2011
ICAM2	AFAP1L1	0.010054675	Co-expression	Innocenti-Brown-2011
ICAM2	SPNS2	0.008655863	Co-expression	Innocenti-Brown-2011
ICAM2	ABCG1	0.009967942	Co-expression	Innocenti-Brown-2011
MFAP2	PDPN	0.009921594	Co-expression	Innocenti-Brown-2011
ENO2	RIMKLA	0.008591456	Co-expression	Innocenti-Brown-2011
ENO2	SLC38A5	0.005324046	Co-expression	Innocenti-Brown-2011
ENO2	FLT1	0.003942888	Co-expression	Innocenti-Brown-2011
ENO2	PFKFB4	0.007664394	Co-expression	Innocenti-Brown-2011
ENO2	EGLN3	0.004773254	Co-expression	Innocenti-Brown-2011
ENO2	COMP	0.007805796	Co-expression	Innocenti-Brown-2011
ADH1C	CERS4	0.002306054	Co-expression	Innocenti-Brown-2011
ADH1C	PPP1R1A	0.006711312	Co-expression	Innocenti-Brown-2011
ADH1C	ADH1A	0.006230198	Co-expression	Innocenti-Brown-2011
ADH1C	ADH1B	0.003470716	Co-expression	Innocenti-Brown-2011
ADH1C	HLF	0.005987554	Co-expression	Innocenti-Brown-2011
SIRT3	ACSM5	0.03008725	Co-expression	Innocenti-Brown-2011
SIRT3	ADH1B	0.008768301	Co-expression	Innocenti-Brown-2011
GJB1	SYT9	0.006426838	Co-expression	Innocenti-Brown-2011
GJB1	GPRC5C	0.007381325	Co-expression	Innocenti-Brown-2011
GJB1	CERS4	0.002169618	Co-expression	Innocenti-Brown-2011
GJB1	ADH1A	0.004467576	Co-expression	Innocenti-Brown-2011
GJB1	ADH1C	0.00293304	Co-expression	Innocenti-Brown-2011
CPN1	KNDC1	0.006716061	Co-expression	Innocenti-Brown-2011
CPN1	PCSK6	0.008909633	Co-expression	Innocenti-Brown-2011
CPN1	DHRS13	0.002900807	Co-expression	Innocenti-Brown-2011
CCK	AREG	0.010893602	Co-expression	Innocenti-Brown-2011
CCK	SCGN	0.01804574	Co-expression	Innocenti-Brown-2011
CCK	SCN4A	0.013399676	Co-expression	Innocenti-Brown-2011
PGF	ADRA2C	0.0179879	Co-expression	Innocenti-Brown-2011
GAL	MAB21L3	0.016351324	Co-expression	Innocenti-Brown-2011
CXCR4	AREG	0.012663169	Co-expression	Innocenti-Brown-2011
CNTF	NTRK3	0.003090143	Co-expression	Innocenti-Brown-2011
CNTF	LPO	0.001987975	Co-expression	Innocenti-Brown-2011
CNTF	SCN4A	0.002734054	Co-expression	Innocenti-Brown-2011
FHL5	SEMA3G	0.019344311	Co-expression	Innocenti-Brown-2011
RAP2B	EPB41L3	0.007113665	Co-expression	Innocenti-Brown-2011
RAP2B	ICAM2	0.007829452	Co-expression	Innocenti-Brown-2011
ANXA2	EDARADD	0.013938938	Co-expression	Innocenti-Brown-2011
ANXA2	C15orf48	0.017499287	Co-expression	Innocenti-Brown-2011
INHBA	RNF165	0.021843152	Co-expression	Innocenti-Brown-2011
INHBA	SERPINE1	0.011124251	Co-expression	Innocenti-Brown-2011
ALDH2	APOC1	0.019904252	Co-expression	Innocenti-Brown-2011
ALDH2	CA2	0.01879726	Co-expression	Innocenti-Brown-2011
DISC1	FLT1	0.01110444	Co-expression	Innocenti-Brown-2011
DISC1	ICAM2	0.008977965	Co-expression	Innocenti-Brown-2011
HGFAC	RNF165	0.014431258	Co-expression	Innocenti-Brown-2011
HGFAC	APOE	0.019042842	Co-expression	Innocenti-Brown-2011
EGFL6	CSMD2	0.018148419	Co-expression	Innocenti-Brown-2011
EGFL6	ENTPD3	0.021969715	Co-expression	Innocenti-Brown-2011
EGFL6	SHANK1	0.01184223	Co-expression	Innocenti-Brown-2011
EGFL6	OMD	0.016725522	Co-expression	Innocenti-Brown-2011
EGFL6	HTR6	0.013250596	Co-expression	Innocenti-Brown-2011
NPTX2	ENTPD3	0.014965761	Co-expression	Wang-Maris-2006
FMO2	ADRA1A	0.011209637	Co-expression	Wang-Maris-2006
STX11	PFKFB4	0.011746396	Co-expression	Wang-Maris-2006
TGFA	TACSTD2	0.008319278	Co-expression	Wang-Maris-2006
TGFA	GALR2	0.007950033	Co-expression	Wang-Maris-2006
TGFA	KIAA0040	0.005443668	Co-expression	Wang-Maris-2006
GPR68	REM1	0.013378969	Co-expression	Wang-Maris-2006
ENPEP	FLT1	0.015189088	Co-expression	Wang-Maris-2006
TFAP2A	FMO2	0.016132388	Co-expression	Wang-Maris-2006
TFAP2A	TGFA	0.009645394	Co-expression	Wang-Maris-2006
NTSR1	FRMPD4	0.010293016	Co-expression	Wang-Maris-2006
HTR6	FRMPD4	0.01869029	Co-expression	Wang-Maris-2006
HTR6	SHOX	0.013705083	Co-expression	Wang-Maris-2006
TMEM158	KCNJ6	0.011559775	Co-expression	Wang-Maris-2006
TMEM158	CACNA1H	0.009863894	Co-expression	Wang-Maris-2006
FOXH1	GALR2	0.012969538	Co-expression	Wang-Maris-2006
DSG2	TGFA	0.006228	Co-expression	Wang-Maris-2006
CNTFR	GRIA1	0.017106162	Co-expression	Wang-Maris-2006
NPR1	FLT1	0.012441633	Co-expression	Wang-Maris-2006
LPO	TGFA	0.00488343	Co-expression	Wang-Maris-2006
LPO	TFAP2A	0.018790226	Co-expression	Wang-Maris-2006
ADH1B	ADH1A	0.03012273	Co-expression	Wang-Maris-2006
LLGL2	AREG	0.010238813	Co-expression	Wang-Maris-2006
ADRA2C	NTRK3	0.023472	Co-expression	Wang-Maris-2006
SPINT1	LLGL2	0.010342093	Co-expression	Wang-Maris-2006
IGFBP3	FLT1	0.01770264	Co-expression	Wang-Maris-2006
IGFBP3	NPR1	0.01275533	Co-expression	Wang-Maris-2006
IGFBP3	COMP	0.01881572	Co-expression	Wang-Maris-2006
SCN4A	PFKFB4	0.007491298	Co-expression	Wang-Maris-2006
FYB	RASGRP1	0.010169103	Co-expression	Wang-Maris-2006
TSPAN8	KLHL4	0.02097175	Co-expression	Wang-Maris-2006
RARRES2	TSPAN8	0.021069424	Co-expression	Wang-Maris-2006
EPB41L3	PTPRN	0.009538405	Co-expression	Wang-Maris-2006
CPN2	FMO2	0.009915021	Co-expression	Wang-Maris-2006
CPN2	OMD	0.016536383	Co-expression	Wang-Maris-2006
MUC1	PFKFB4	0.013542381	Co-expression	Wang-Maris-2006
MUC1	FOXH1	0.013495414	Co-expression	Wang-Maris-2006
ICAM2	MT1A	0.01122524	Co-expression	Wang-Maris-2006
ICAM2	NPR1	0.015504523	Co-expression	Wang-Maris-2006
ICAM2	IGFBP3	0.017534675	Co-expression	Wang-Maris-2006
APOE	APOC1	0.015635664	Co-expression	Wang-Maris-2006
CA2	FLT1	0.023448879	Co-expression	Wang-Maris-2006
CA2	NPR1	0.014039309	Co-expression	Wang-Maris-2006
CA2	IGFBP3	0.019897643	Co-expression	Wang-Maris-2006
ENO2	SYT1	0.009797992	Co-expression	Wang-Maris-2006
ADH1C	ADH1B	0.022977572	Co-expression	Wang-Maris-2006
ADH1C	TSPAN8	0.02058569	Co-expression	Wang-Maris-2006
GJB1	ADRA1A	0.007506231	Co-expression	Wang-Maris-2006
GJB1	AMIGO2	0.006656508	Co-expression	Wang-Maris-2006
GJB1	STX11	0.007613738	Co-expression	Wang-Maris-2006
GJB1	MUC1	0.009480193	Co-expression	Wang-Maris-2006
CPN1	FLT1	0.00655362	Co-expression	Wang-Maris-2006
CPN1	PFKFB4	0.004414987	Co-expression	Wang-Maris-2006
CPN1	AREG	0.007329672	Co-expression	Wang-Maris-2006
CPN1	TFAP2A	0.010340693	Co-expression	Wang-Maris-2006
CPN1	LPO	0.005200648	Co-expression	Wang-Maris-2006
CCK	KCNJ6	0.012016958	Co-expression	Wang-Maris-2006
CCK	CACNA1H	0.009809842	Co-expression	Wang-Maris-2006
CCK	SCGN	0.009271774	Co-expression	Wang-Maris-2006
CCK	SEC14L5	0.010037219	Co-expression	Wang-Maris-2006
CCK	TMEM158	0.008286868	Co-expression	Wang-Maris-2006
PGF	REM1	0.018487526	Co-expression	Wang-Maris-2006
GAL	NPTX2	0.014851541	Co-expression	Wang-Maris-2006
GAL	GNG4	0.01871164	Co-expression	Wang-Maris-2006
DOCK1	ENPEP	0.010883533	Co-expression	Wang-Maris-2006
CXCR4	IGFBP3	0.017169936	Co-expression	Wang-Maris-2006
RAP2B	ADRA2C	0.010599936	Co-expression	Wang-Maris-2006
INHBA	DSG2	0.017241212	Co-expression	Wang-Maris-2006
KCNMA1	FMO2	0.016000113	Co-expression	Wang-Maris-2006
KCNMA1	TGFA	0.009296248	Co-expression	Wang-Maris-2006
KCNMA1	LPO	0.017618334	Co-expression	Wang-Maris-2006
SYNDIG1	GDNF	0.011590739	Co-expression	Dobbin-Giordano-2005
STUM	STXBP6	0.018482298	Co-expression	Dobbin-Giordano-2005
CELSR1	CDH7	0.011187049	Co-expression	Dobbin-Giordano-2005
ENTPD3	SCN1A	0.01138273	Co-expression	Dobbin-Giordano-2005
SHANK1	B3GALT5	0.008975877	Co-expression	Dobbin-Giordano-2005
ZMAT4	B3GALT5	0.002040114	Co-expression	Dobbin-Giordano-2005
GALR2	B3GALT5	0.008054277	Co-expression	Dobbin-Giordano-2005
RASGRP2	BEND5	0.018465534	Co-expression	Dobbin-Giordano-2005
FRMPD4	OSBP2	0.012372275	Co-expression	Dobbin-Giordano-2005
FRMPD4	SHANK1	0.018517546	Co-expression	Dobbin-Giordano-2005
HTR2A	SLC24A3	0.007715195	Co-expression	Dobbin-Giordano-2005
MEGF6	B3GALT5	0.00777754	Co-expression	Dobbin-Giordano-2005
KIAA0040	IQCA1	0.009576596	Co-expression	Dobbin-Giordano-2005
CACNA1H	GDNF	0.013366083	Co-expression	Dobbin-Giordano-2005
CDH10	GRM1	0.006763035	Co-expression	Dobbin-Giordano-2005
CDH10	PEX5L	0.006463621	Co-expression	Dobbin-Giordano-2005
CDH10	CDH7	0.002159229	Co-expression	Dobbin-Giordano-2005
CDH10	CELSR1	0.006794015	Co-expression	Dobbin-Giordano-2005
CDH10	CCKAR	0.007163168	Co-expression	Dobbin-Giordano-2005
CDH10	SHANK1	0.005831569	Co-expression	Dobbin-Giordano-2005
CDH10	FRMPD4	0.00325249	Co-expression	Dobbin-Giordano-2005
SHOX	GJA3	0.009406247	Co-expression	Dobbin-Giordano-2005
SHOX	ZMAT4	0.004491321	Co-expression	Dobbin-Giordano-2005
FMO2	ENTPD3	0.013614315	Co-expression	Dobbin-Giordano-2005
STX11	RASGRP2	0.018725103	Co-expression	Dobbin-Giordano-2005
GNG4	NPTX2	0.004732426	Co-expression	Dobbin-Giordano-2005
SGCG	CDH10	0.00506459	Co-expression	Dobbin-Giordano-2005
ALOX15B	ENTPD3	0.012242325	Co-expression	Dobbin-Giordano-2005
ALOX15B	FMO2	0.010849418	Co-expression	Dobbin-Giordano-2005
GPR68	B3GALT5	0.001356444	Co-expression	Dobbin-Giordano-2005
GPR68	ARHGEF4	0.005246979	Co-expression	Dobbin-Giordano-2005
GPR68	KCNK7	0.005040288	Co-expression	Dobbin-Giordano-2005
GPR68	CCKAR	0.005754269	Co-expression	Dobbin-Giordano-2005
GPR68	ZMAT4	0.001125016	Co-expression	Dobbin-Giordano-2005
GPR68	CDH10	0.001012384	Co-expression	Dobbin-Giordano-2005
GPR68	SHOX	0.003137222	Co-expression	Dobbin-Giordano-2005
GPR68	SGCG	0.003571241	Co-expression	Dobbin-Giordano-2005
RASSF7	TACSTD2	0.018339053	Co-expression	Dobbin-Giordano-2005
ENPEP	KCNJ6	0.017338753	Co-expression	Dobbin-Giordano-2005
ENPEP	FLT1	0.01886915	Co-expression	Dobbin-Giordano-2005
OMD	COL8A2	0.010388043	Co-expression	Dobbin-Giordano-2005
PTPRN	NPTX2	0.007334496	Co-expression	Dobbin-Giordano-2005
PTPRN	GNG4	0.007046578	Co-expression	Dobbin-Giordano-2005
TFAP2A	GNG4	0.008597272	Co-expression	Dobbin-Giordano-2005
NTSR1	FLG	0.01165655	Co-expression	Dobbin-Giordano-2005
NTSR1	ZMAT4	0.004441789	Co-expression	Dobbin-Giordano-2005
NTSR1	CDH10	0.003893116	Co-expression	Dobbin-Giordano-2005
NTSR1	GPR68	0.003112914	Co-expression	Dobbin-Giordano-2005
SEC14L5	B3GALT5	0.004221048	Co-expression	Dobbin-Giordano-2005
SEC14L5	TACSTD2	0.014761431	Co-expression	Dobbin-Giordano-2005
HTR6	SHOX	0.014751657	Co-expression	Dobbin-Giordano-2005
TMEM158	WNT5A	0.016947854	Co-expression	Dobbin-Giordano-2005
PPP1R1A	ENPEP	0.011604073	Co-expression	Dobbin-Giordano-2005
ADH1A	ACSM5	0.004372146	Co-expression	Dobbin-Giordano-2005
ADH1A	APOC1	0.004449271	Co-expression	Dobbin-Giordano-2005
ADH1A	PPP1R1A	0.005229516	Co-expression	Dobbin-Giordano-2005
DOCK2	STX11	0.007906444	Co-expression	Dobbin-Giordano-2005
RPH3A	HTR6	0.027425023	Co-expression	Dobbin-Giordano-2005
DSG2	TACSTD2	0.012830634	Co-expression	Dobbin-Giordano-2005
NPR1	RAPGEF3	0.015353942	Co-expression	Dobbin-Giordano-2005
LPO	NTSR1	0.016628299	Co-expression	Dobbin-Giordano-2005
ADH1B	ADH1A	0.005814729	Co-expression	Dobbin-Giordano-2005
LLGL2	TACSTD2	0.010524105	Co-expression	Dobbin-Giordano-2005
LLGL2	RASSF7	0.009387853	Co-expression	Dobbin-Giordano-2005
LLGL2	SEC14L5	0.007754422	Co-expression	Dobbin-Giordano-2005
LLGL2	DSG2	0.00730206	Co-expression	Dobbin-Giordano-2005
ADRA2C	SYNDIG1	0.007131052	Co-expression	Dobbin-Giordano-2005
COMP	COL8A2	0.013098695	Co-expression	Dobbin-Giordano-2005
SPINT1	DSG2	0.009010529	Co-expression	Dobbin-Giordano-2005
FYB	DOCK2	0.007620928	Co-expression	Dobbin-Giordano-2005
HLF	GPRC5C	0.013279177	Co-expression	Dobbin-Giordano-2005
HLF	ADH1A	0.005279491	Co-expression	Dobbin-Giordano-2005
TSPAN8	RNF43	0.007878454	Co-expression	Dobbin-Giordano-2005
SERPINE1	ENPEP	0.019633682	Co-expression	Dobbin-Giordano-2005
RARRES2	APOC1	0.008145017	Co-expression	Dobbin-Giordano-2005
EPB41L3	ABCG1	0.017608622	Co-expression	Dobbin-Giordano-2005
EPB41L3	NPTX2	0.007220863	Co-expression	Dobbin-Giordano-2005
ACTG2	SLC24A3	0.005273872	Co-expression	Dobbin-Giordano-2005
CPN2	APOC1	0.007028312	Co-expression	Dobbin-Giordano-2005
CPN2	ADH1B	0.008295614	Co-expression	Dobbin-Giordano-2005
CPN2	RARRES2	0.005194908	Co-expression	Dobbin-Giordano-2005
ELMO1	DOCK2	0.008058504	Co-expression	Dobbin-Giordano-2005
MUC1	ENTPD3	0.013407856	Co-expression	Dobbin-Giordano-2005
MUC1	ALOX15B	0.011104552	Co-expression	Dobbin-Giordano-2005
MUC1	SPINT1	0.009713574	Co-expression	Dobbin-Giordano-2005
MFAP2	WNT5A	0.014731733	Co-expression	Dobbin-Giordano-2005
APOE	APOC1	0.011256681	Co-expression	Dobbin-Giordano-2005
APOE	RARRES2	0.010476706	Co-expression	Dobbin-Giordano-2005
APOE	CPN2	0.007085428	Co-expression	Dobbin-Giordano-2005
ADH1C	GPRC5C	0.007443945	Co-expression	Dobbin-Giordano-2005
ADH1C	PPP1R1A	0.007593713	Co-expression	Dobbin-Giordano-2005
ADH1C	ADH1A	0.003456541	Co-expression	Dobbin-Giordano-2005
SIRT3	STUM	0.01574589	Co-expression	Dobbin-Giordano-2005
GJB1	ADRA1A	0.013738737	Co-expression	Dobbin-Giordano-2005
GJB1	ADH1A	0.004558133	Co-expression	Dobbin-Giordano-2005
GJB1	HLF	0.010559598	Co-expression	Dobbin-Giordano-2005
CPN1	ADRA1A	0.010264431	Co-expression	Dobbin-Giordano-2005
CCK	B3GALT5	0.007131567	Co-expression	Dobbin-Giordano-2005
GAL	B3GALT5	0.007890228	Co-expression	Dobbin-Giordano-2005
DOCK1	TDRD1	0.015211501	Co-expression	Dobbin-Giordano-2005
CXCR4	DOCK2	0.007429993	Co-expression	Dobbin-Giordano-2005
CXCR4	RASGRP1	0.006898302	Co-expression	Dobbin-Giordano-2005
FHL5	OMD	0.012955108	Co-expression	Dobbin-Giordano-2005
RAP2B	NLRP2	0.013724765	Co-expression	Dobbin-Giordano-2005
ANXA2	SPINT1	0.007645501	Co-expression	Dobbin-Giordano-2005
INHBA	PDPN	0.019382594	Co-expression	Dobbin-Giordano-2005
INHBA	TGFA	0.015392095	Co-expression	Dobbin-Giordano-2005
ALDH2	GPRC5C	0.009397063	Co-expression	Dobbin-Giordano-2005
ALDH2	APOC1	0.007851427	Co-expression	Dobbin-Giordano-2005
ALDH2	ADH1A	0.00384935	Co-expression	Dobbin-Giordano-2005
ALDH2	ADH1B	0.009547718	Co-expression	Dobbin-Giordano-2005
ALDH2	CPN2	0.005691645	Co-expression	Dobbin-Giordano-2005
KCNMA1	SLC24A3	0.010673692	Co-expression	Dobbin-Giordano-2005
DISC1	CDH10	0.0029864	Co-expression	Dobbin-Giordano-2005
DISC1	GPR68	0.002374426	Co-expression	Dobbin-Giordano-2005
HGFAC	PPP1R1A	0.011100919	Co-expression	Dobbin-Giordano-2005
HGFAC	ADH1A	0.005017649	Co-expression	Dobbin-Giordano-2005
HGFAC	ADH1C	0.007333024	Co-expression	Dobbin-Giordano-2005
EGFL6	ENTPD3	0.014332257	Co-expression	Dobbin-Giordano-2005
EGFL6	FMO2	0.013650616	Co-expression	Dobbin-Giordano-2005
EGFL6	ALOX15B	0.010935498	Co-expression	Dobbin-Giordano-2005
EGFL6	MFAP2	0.012158003	Co-expression	Dobbin-Giordano-2005
MAB21L3	ACP7	0.008624034	Co-expression	Mallon-McKay-2013
GJA3	TENM2	0.012627536	Co-expression	Mallon-McKay-2013
PPP2R2C	NAT8L	0.019045703	Co-expression	Mallon-McKay-2013
FREM1	TMEM92	0.00609625	Co-expression	Mallon-McKay-2013
FREM1	KIF26B	0.00937147	Co-expression	Mallon-McKay-2013
STAC2	KNDC1	0.017475925	Co-expression	Mallon-McKay-2013
SCN1A	CREG2	0.010084938	Co-expression	Mallon-McKay-2013
SYNDIG1	STAC2	0.020435253	Co-expression	Mallon-McKay-2013
SEMA3G	MRAP	0.013570546	Co-expression	Mallon-McKay-2013
STUM	SYT9	0.010643515	Co-expression	Mallon-McKay-2013
ADRA1A	CSMD2	0.022914607	Co-expression	Mallon-McKay-2013
ENTPD3	CLEC12A	0.015267861	Co-expression	Mallon-McKay-2013
FLG	GJB2	0.013262475	Co-expression	Mallon-McKay-2013
RDH5	MRAP	0.016787918	Co-expression	Mallon-McKay-2013
RDH5	SEMA3G	0.01387714	Co-expression	Mallon-McKay-2013
CCKAR	NXNL1	0.012236144	Co-expression	Mallon-McKay-2013
SHANK1	PEX5L	0.013335723	Co-expression	Mallon-McKay-2013
TACSTD2	BICDL2	0.019090474	Co-expression	Mallon-McKay-2013
TACSTD2	GJB2	0.011212529	Co-expression	Mallon-McKay-2013
GALR2	SHANK1	0.011982325	Co-expression	Mallon-McKay-2013
RAPGEF3	FAM167B	0.020359246	Co-expression	Mallon-McKay-2013
FLT1	PDPN	0.0201913	Co-expression	Mallon-McKay-2013
GJA5	ISM2	0.011554906	Co-expression	Mallon-McKay-2013
GJA5	FLT1	0.015901858	Co-expression	Mallon-McKay-2013
HTR2A	KCTD4	0.008389016	Co-expression	Mallon-McKay-2013
HTR2A	GLDN	0.008972144	Co-expression	Mallon-McKay-2013
HTR2A	CREG2	0.004226788	Co-expression	Mallon-McKay-2013
HTR2A	STAC2	0.007027101	Co-expression	Mallon-McKay-2013
HTR2A	SCN1A	0.009824519	Co-expression	Mallon-McKay-2013
HTR2A	NTRK3	0.007920978	Co-expression	Mallon-McKay-2013
AMIGO2	FREM1	0.003540607	Co-expression	Mallon-McKay-2013
AMIGO2	COL8A2	0.007795406	Co-expression	Mallon-McKay-2013
AMIGO2	ENTPD3	0.007530637	Co-expression	Mallon-McKay-2013
PFKFB4	PRELID2	0.023770558	Co-expression	Mallon-McKay-2013
CACNA1H	SLC24A3	0.019759687	Co-expression	Mallon-McKay-2013
GRIA1	PPP2R2C	0.020136675	Co-expression	Mallon-McKay-2013
GRIA1	FRMPD4	0.017337829	Co-expression	Mallon-McKay-2013
REM1	SLC24A3	0.01981531	Co-expression	Mallon-McKay-2013
REM1	CACNA1H	0.016596727	Co-expression	Mallon-McKay-2013
AREG	ISM2	0.014568565	Co-expression	Mallon-McKay-2013
AREG	GJA5	0.014724217	Co-expression	Mallon-McKay-2013
SHOX	STUM	0.011147728	Co-expression	Mallon-McKay-2013
SGCG	TENM2	0.009877917	Co-expression	Mallon-McKay-2013
ALOX15B	FMO2	0.014256072	Co-expression	Mallon-McKay-2013
ENPEP	SPNS2	0.022037832	Co-expression	Mallon-McKay-2013
WNT5A	KIF26B	0.01363779	Co-expression	Mallon-McKay-2013
WNT5A	AMIGO2	0.005351889	Co-expression	Mallon-McKay-2013
OMD	MKX	0.01096175	Co-expression	Mallon-McKay-2013
OMD	REM1	0.008363028	Co-expression	Mallon-McKay-2013
PTPRN	KNDC1	0.02007316	Co-expression	Mallon-McKay-2013
PTPRN	PPP2R2C	0.018317763	Co-expression	Mallon-McKay-2013
SEC14L5	KNDC1	0.019810272	Co-expression	Mallon-McKay-2013
SEC14L5	PIANP	0.017958801	Co-expression	Mallon-McKay-2013
SEC14L5	PTPRN	0.014114357	Co-expression	Mallon-McKay-2013
HTR6	SHANK1	0.012278556	Co-expression	Mallon-McKay-2013
ADH1A	ACSM5	0.019557696	Co-expression	Mallon-McKay-2013
RPH3A	LRRTM3	0.019777684	Co-expression	Mallon-McKay-2013
RPH3A	CREG2	0.00904519	Co-expression	Mallon-McKay-2013
DSG2	TMEM92	0.011951989	Co-expression	Mallon-McKay-2013
NPR1	FAM167B	0.015498773	Co-expression	Mallon-McKay-2013
NPR1	SEMA3G	0.013934067	Co-expression	Mallon-McKay-2013
NPR1	RAPGEF3	0.017118692	Co-expression	Mallon-McKay-2013
LPO	CFAP47	0.01787271	Co-expression	Mallon-McKay-2013
ADH1B	ACSM5	0.017695926	Co-expression	Mallon-McKay-2013
ADH1B	RDH5	0.01585427	Co-expression	Mallon-McKay-2013
ADH1B	ADH1A	0.024254555	Co-expression	Mallon-McKay-2013
LLGL2	RASSF7	0.024507774	Co-expression	Mallon-McKay-2013
SPINT1	CERS4	0.012009132	Co-expression	Mallon-McKay-2013
SYT1	PPP2R2C	0.015172072	Co-expression	Mallon-McKay-2013
SYT1	KCNJ6	0.016848508	Co-expression	Mallon-McKay-2013
SYT1	FRMPD4	0.012082406	Co-expression	Mallon-McKay-2013
SYT1	GRIA1	0.014699316	Co-expression	Mallon-McKay-2013
SYT1	PTPRN	0.011357725	Co-expression	Mallon-McKay-2013
SYT1	SEC14L5	0.011588882	Co-expression	Mallon-McKay-2013
MUC1	FMO2	0.014798169	Co-expression	Mallon-McKay-2013
ICAM2	ABCG1	0.017374104	Co-expression	Mallon-McKay-2013
APOE	APOC1	0.014873987	Co-expression	Mallon-McKay-2013
ADH1C	ACSM5	0.019075224	Co-expression	Mallon-McKay-2013
ADH1C	RDH5	0.016191714	Co-expression	Mallon-McKay-2013
ADH1C	ADH1A	0.025968578	Co-expression	Mallon-McKay-2013
ADH1C	ADH1B	0.025331663	Co-expression	Mallon-McKay-2013
GJB1	KCNK7	0.009757573	Co-expression	Mallon-McKay-2013
GJB1	APOC1	0.01141154	Co-expression	Mallon-McKay-2013
GJB1	APOE	0.009284767	Co-expression	Mallon-McKay-2013
CPN1	PCSK6	0.012399929	Co-expression	Mallon-McKay-2013
CPN1	CPN2	0.009634309	Co-expression	Mallon-McKay-2013
CCK	KCTD4	0.011937561	Co-expression	Mallon-McKay-2013
CCK	CREG2	0.005950626	Co-expression	Mallon-McKay-2013
CCK	KCNJ6	0.012669222	Co-expression	Mallon-McKay-2013
CCK	FRMPD4	0.010141678	Co-expression	Mallon-McKay-2013
CCK	HTR2A	0.005605755	Co-expression	Mallon-McKay-2013
CCK	RPH3A	0.011872014	Co-expression	Mallon-McKay-2013
CCK	SYT1	0.008219355	Co-expression	Mallon-McKay-2013
CNTF	TDRD1	0.013927547	Co-expression	Mallon-McKay-2013
FHL5	OMD	0.0080465	Co-expression	Mallon-McKay-2013
FHL5	COMP	0.015569164	Co-expression	Mallon-McKay-2013
RAP2B	ADRA2C	0.024529692	Co-expression	Mallon-McKay-2013
ANXA2	IGFBP3	0.02016188	Co-expression	Mallon-McKay-2013
INHBA	C5orf46	0.017295824	Co-expression	Mallon-McKay-2013
INHBA	KIAA0040	0.019921593	Co-expression	Mallon-McKay-2013
ALDH2	APOC1	0.017300414	Co-expression	Mallon-McKay-2013
ALDH2	APOE	0.013524982	Co-expression	Mallon-McKay-2013
KCNMA1	HTR2A	0.007377606	Co-expression	Mallon-McKay-2013
DISC1	AMIGO2	0.009698744	Co-expression	Mallon-McKay-2013
HGFAC	PCSK6	0.014936364	Co-expression	Mallon-McKay-2013
EGFL6	ISM2	0.015286658	Co-expression	Mallon-McKay-2013
EGFL6	FLT1	0.018881937	Co-expression	Mallon-McKay-2013
EGFL6	GJA5	0.016165266	Co-expression	Mallon-McKay-2013
EGFL6	AREG	0.01797588	Co-expression	Mallon-McKay-2013
ISM2	ACSS1	0.016919745	Co-expression	Roth-Zlotnik-2006
ISM2	SYT9	0.014022104	Co-expression	Roth-Zlotnik-2006
FOXQ1	VSIG1	0.012457052	Co-expression	Roth-Zlotnik-2006
KIF26B	AMZ1	0.022082087	Co-expression	Roth-Zlotnik-2006
DHRS13	SLC38A5	0.026363477	Co-expression	Roth-Zlotnik-2006
PPP2R2C	NAT8L	0.014660489	Co-expression	Roth-Zlotnik-2006
C15orf48	BICDL2	0.009063914	Co-expression	Roth-Zlotnik-2006
STAC2	NAT8L	0.007527935	Co-expression	Roth-Zlotnik-2006
BEND5	STAC2	0.018460898	Co-expression	Roth-Zlotnik-2006
TBATA	FHAD1	0.013404765	Co-expression	Roth-Zlotnik-2006
SYNDIG1	STXBP6	0.007916888	Co-expression	Roth-Zlotnik-2006
SYNDIG1	PEX5L	0.007075183	Co-expression	Roth-Zlotnik-2006
GJB2	MAB21L3	0.011676027	Co-expression	Roth-Zlotnik-2006
NXNL1	ARHGEF4	0.004263875	Co-expression	Roth-Zlotnik-2006
KCNK7	PNLIPRP3	0.007131478	Co-expression	Roth-Zlotnik-2006
FLG	PNLIPRP3	0.011479322	Co-expression	Roth-Zlotnik-2006
FLG	KCNK7	0.008009853	Co-expression	Roth-Zlotnik-2006
RDH5	SEMA3G	0.013522379	Co-expression	Roth-Zlotnik-2006
SHANK1	ISM2	0.006963532	Co-expression	Roth-Zlotnik-2006
ZMAT4	NAT8L	0.010492888	Co-expression	Roth-Zlotnik-2006
ZMAT4	STXBP6	0.020122506	Co-expression	Roth-Zlotnik-2006
ZMAT4	SCN1A	0.015977016	Co-expression	Roth-Zlotnik-2006
ZMAT4	BEND5	0.021306472	Co-expression	Roth-Zlotnik-2006
GALR2	SHANK1	0.011542816	Co-expression	Roth-Zlotnik-2006
FRMPD4	CREG2	0.003341774	Co-expression	Roth-Zlotnik-2006
FRMPD4	PPP2R2C	0.007075378	Co-expression	Roth-Zlotnik-2006
FRMPD4	SCN1A	0.004487833	Co-expression	Roth-Zlotnik-2006
FRMPD4	ZMAT4	0.004686292	Co-expression	Roth-Zlotnik-2006
HTR2A	CREG2	0.007841837	Co-expression	Roth-Zlotnik-2006
HTR2A	FRMPD4	0.003794	Co-expression	Roth-Zlotnik-2006
RNF43	BICDL2	0.006354546	Co-expression	Roth-Zlotnik-2006
NPTX2	CREG2	0.010509315	Co-expression	Roth-Zlotnik-2006
GRIA1	SLC24A3	0.021879483	Co-expression	Roth-Zlotnik-2006
CDH10	KCNJ6	0.009665937	Co-expression	Roth-Zlotnik-2006
REM1	FAM167B	0.008132377	Co-expression	Roth-Zlotnik-2006
FMO2	GJA5	0.017982882	Co-expression	Roth-Zlotnik-2006
STX11	RDH5	0.015594712	Co-expression	Roth-Zlotnik-2006
STX11	KIAA0040	0.021838473	Co-expression	Roth-Zlotnik-2006
TGFA	SPNS2	0.02253207	Co-expression	Roth-Zlotnik-2006
EGLN3	SYNDIG1	0.008329559	Co-expression	Roth-Zlotnik-2006
SGCG	AFAP1L1	0.008408049	Co-expression	Roth-Zlotnik-2006
ALOX15B	PNLIPRP3	0.014405156	Co-expression	Roth-Zlotnik-2006
ENPEP	FREM1	0.015902644	Co-expression	Roth-Zlotnik-2006
OMD	AFAP1L1	0.013070633	Co-expression	Roth-Zlotnik-2006
OMD	COL8A2	0.011386788	Co-expression	Roth-Zlotnik-2006
PTPRN	NPTX2	0.00897688	Co-expression	Roth-Zlotnik-2006
PTPRN	GNG4	0.008833417	Co-expression	Roth-Zlotnik-2006
TFAP2A	KCNK7	0.012417097	Co-expression	Roth-Zlotnik-2006
SEC14L5	GLDN	0.006026296	Co-expression	Roth-Zlotnik-2006
SEC14L5	SLC38A5	0.006182917	Co-expression	Roth-Zlotnik-2006
SEC14L5	PEX5L	0.006477933	Co-expression	Roth-Zlotnik-2006
SEC14L5	SYNDIG1	0.002645333	Co-expression	Roth-Zlotnik-2006
HTR6	B3GALT5	0.017203743	Co-expression	Roth-Zlotnik-2006
TMEM158	ENTPD3	0.011975499	Co-expression	Roth-Zlotnik-2006
RPH3A	NAT8L	0.00679199	Co-expression	Roth-Zlotnik-2006
RPH3A	SCN1A	0.008712471	Co-expression	Roth-Zlotnik-2006
RPH3A	FRMPD4	0.003224704	Co-expression	Roth-Zlotnik-2006
RPH3A	HTR2A	0.007780374	Co-expression	Roth-Zlotnik-2006
CNTFR	HTR6	0.014648177	Co-expression	Roth-Zlotnik-2006
NPR1	SEMA3G	0.008672498	Co-expression	Roth-Zlotnik-2006
NPR1	GJA5	0.010645998	Co-expression	Roth-Zlotnik-2006
LPO	C5orf46	0.008862788	Co-expression	Roth-Zlotnik-2006
ADH1B	ADH1A	0.013936687	Co-expression	Roth-Zlotnik-2006
LLGL2	RNF43	0.012155439	Co-expression	Roth-Zlotnik-2006
SPINT1	BICDL2	0.005806503	Co-expression	Roth-Zlotnik-2006
SPINT1	CELSR1	0.013457525	Co-expression	Roth-Zlotnik-2006
SPINT1	RNF43	0.008874745	Co-expression	Roth-Zlotnik-2006
SCN4A	PPP1R1A	0.012307139	Co-expression	Roth-Zlotnik-2006
SYT1	CREG2	0.00378697	Co-expression	Roth-Zlotnik-2006
SYT1	SCN1A	0.004858258	Co-expression	Roth-Zlotnik-2006
SYT1	KCNJ6	0.007004087	Co-expression	Roth-Zlotnik-2006
SYT1	FRMPD4	0.001967281	Co-expression	Roth-Zlotnik-2006
SYT1	HTR2A	0.004125129	Co-expression	Roth-Zlotnik-2006
SYT1	CDH10	0.003116409	Co-expression	Roth-Zlotnik-2006
SYT1	RPH3A	0.003496266	Co-expression	Roth-Zlotnik-2006
HLF	CREG2	0.007479674	Co-expression	Roth-Zlotnik-2006
HLF	FRMPD4	0.004151275	Co-expression	Roth-Zlotnik-2006
HLF	HTR2A	0.009334892	Co-expression	Roth-Zlotnik-2006
HLF	RPH3A	0.007267399	Co-expression	Roth-Zlotnik-2006
HLF	SYT1	0.004321448	Co-expression	Roth-Zlotnik-2006
SERPINE1	COMP	0.023477219	Co-expression	Roth-Zlotnik-2006
RARRES2	MRAP	0.012526074	Co-expression	Roth-Zlotnik-2006
RARRES2	FAM167B	0.010322451	Co-expression	Roth-Zlotnik-2006
RARRES2	FMO2	0.011519244	Co-expression	Roth-Zlotnik-2006
CPN2	ACSM5	0.012344262	Co-expression	Roth-Zlotnik-2006
CPN2	ADRA1A	0.012601246	Co-expression	Roth-Zlotnik-2006
ELMO1	STXBP6	0.012284315	Co-expression	Roth-Zlotnik-2006
ELMO1	SYNDIG1	0.003986349	Co-expression	Roth-Zlotnik-2006
ELMO1	ZMAT4	0.00839262	Co-expression	Roth-Zlotnik-2006
ELMO1	ABCG1	0.009833136	Co-expression	Roth-Zlotnik-2006
MUC1	PRELID2	0.011233431	Co-expression	Roth-Zlotnik-2006
MUC1	VSIG1	0.012386696	Co-expression	Roth-Zlotnik-2006
MUC1	FOXQ1	0.015171503	Co-expression	Roth-Zlotnik-2006
MUC1	LLGL2	0.01083069	Co-expression	Roth-Zlotnik-2006
ICAM2	KIAA0040	0.010364707	Co-expression	Roth-Zlotnik-2006
MFAP2	FREM1	0.008270533	Co-expression	Roth-Zlotnik-2006
MFAP2	WNT5A	0.009667849	Co-expression	Roth-Zlotnik-2006
MFAP2	IGFBP3	0.008354961	Co-expression	Roth-Zlotnik-2006
APOE	APOC1	0.014434894	Co-expression	Roth-Zlotnik-2006
APOE	CPN2	0.009136939	Co-expression	Roth-Zlotnik-2006
ENO2	RIMKLA	0.006078106	Co-expression	Roth-Zlotnik-2006
ENO2	FAXC	0.00637338	Co-expression	Roth-Zlotnik-2006
ENO2	ZMAT4	0.004815866	Co-expression	Roth-Zlotnik-2006
ENO2	RPH3A	0.003401615	Co-expression	Roth-Zlotnik-2006
ENO2	RASGRP1	0.004203559	Co-expression	Roth-Zlotnik-2006
ADH1C	ADH1A	0.012058298	Co-expression	Roth-Zlotnik-2006
ADH1C	ADH1B	0.021213608	Co-expression	Roth-Zlotnik-2006
SIRT3	PTPRN	0.007480508	Co-expression	Roth-Zlotnik-2006
GJB1	PCSK6	0.017247211	Co-expression	Roth-Zlotnik-2006
GJB1	SEC14L5	0.004477434	Co-expression	Roth-Zlotnik-2006
GJB1	CA2	0.014192295	Co-expression	Roth-Zlotnik-2006
CPN1	ADRA1A	0.012105681	Co-expression	Roth-Zlotnik-2006
CCK	CREG2	0.007088047	Co-expression	Roth-Zlotnik-2006
CCK	FRMPD4	0.003189447	Co-expression	Roth-Zlotnik-2006
CCK	HTR2A	0.007955863	Co-expression	Roth-Zlotnik-2006
CCK	NPTX2	0.010432194	Co-expression	Roth-Zlotnik-2006
CCK	RPH3A	0.006159443	Co-expression	Roth-Zlotnik-2006
CCK	SYT1	0.003731514	Co-expression	Roth-Zlotnik-2006
CCK	HLF	0.007645297	Co-expression	Roth-Zlotnik-2006
GAL	PNLIPRP3	0.011708097	Co-expression	Roth-Zlotnik-2006
GAL	SCGN	0.021987326	Co-expression	Roth-Zlotnik-2006
CXCR4	EMB	0.013848285	Co-expression	Roth-Zlotnik-2006
CNTF	PDPN	0.015122781	Co-expression	Roth-Zlotnik-2006
INHBA	COMP	0.021825576	Co-expression	Roth-Zlotnik-2006
INHBA	SERPINE1	0.027011346	Co-expression	Roth-Zlotnik-2006
ALDH2	ACSM5	0.017610952	Co-expression	Roth-Zlotnik-2006
ALDH2	CPN2	0.008350676	Co-expression	Roth-Zlotnik-2006
KCNMA1	FAXC	0.021604454	Co-expression	Roth-Zlotnik-2006
KCNMA1	CREG2	0.010931583	Co-expression	Roth-Zlotnik-2006
KCNMA1	FRMPD4	0.006010138	Co-expression	Roth-Zlotnik-2006
KCNMA1	HTR2A	0.014615523	Co-expression	Roth-Zlotnik-2006
KCNMA1	RPH3A	0.010560926	Co-expression	Roth-Zlotnik-2006
KCNMA1	SYT1	0.005975898	Co-expression	Roth-Zlotnik-2006
KCNMA1	HLF	0.015020167	Co-expression	Roth-Zlotnik-2006
KCNMA1	CCK	0.011164455	Co-expression	Roth-Zlotnik-2006
HGFAC	ADRA1A	0.00967441	Co-expression	Roth-Zlotnik-2006
HGFAC	CPN1	0.004877058	Co-expression	Roth-Zlotnik-2006
EGFL6	SEMA3G	0.025157508	Co-expression	Roth-Zlotnik-2006
EGFL6	KIAA0040	0.019339731	Co-expression	Roth-Zlotnik-2006
AMZ1	FHAD1	0.006215387	Co-expression	Chen-Brown-2002
GPRC5C	FAM19A5	0.008004613	Co-expression	Chen-Brown-2002
BEND5	GPRC5C	0.019976262	Co-expression	Chen-Brown-2002
PEX5L	FAXC	0.006772398	Co-expression	Chen-Brown-2002
SEMA3G	PEX5L	0.010144158	Co-expression	Chen-Brown-2002
KCNK7	CSMD2	0.009663362	Co-expression	Chen-Brown-2002
KCNK7	FAM167B	0.016159903	Co-expression	Chen-Brown-2002
ADRA1A	FAM167B	0.012647432	Co-expression	Chen-Brown-2002
ENTPD3	PEX5L	0.00777228	Co-expression	Chen-Brown-2002
KLHL4	SLC38A5	0.007020639	Co-expression	Chen-Brown-2002
GJA5	ENTPD3	0.018885542	Co-expression	Chen-Brown-2002
GJA5	RAPGEF3	0.02112852	Co-expression	Chen-Brown-2002
KIAA0040	RAPGEF3	0.009467344	Co-expression	Chen-Brown-2002
RNF43	STXBP6	0.022648932	Co-expression	Chen-Brown-2002
CDH10	KLHL4	0.005364878	Co-expression	Chen-Brown-2002
EGLN3	C15orf48	0.013801522	Co-expression	Chen-Brown-2002
ALOX15B	CSMD2	0.006661271	Co-expression	Chen-Brown-2002
ALOX15B	FAM167B	0.012588959	Co-expression	Chen-Brown-2002
ENPEP	ACSM5	0.006105891	Co-expression	Chen-Brown-2002
OMD	FHAD1	0.007730916	Co-expression	Chen-Brown-2002
SEC14L5	PPP2R2C	0.01817611	Co-expression	Chen-Brown-2002
PPP1R1A	APOC1	0.006597084	Co-expression	Chen-Brown-2002
DOCK2	STX11	0.012419144	Co-expression	Chen-Brown-2002
RPH3A	CDH10	0.012165388	Co-expression	Chen-Brown-2002
NPR1	STXBP6	0.010131886	Co-expression	Chen-Brown-2002
ADH1B	ACSM5	0.001656332	Co-expression	Chen-Brown-2002
ADH1B	GJB2	0.004114457	Co-expression	Chen-Brown-2002
ADH1B	APOC1	0.00248431	Co-expression	Chen-Brown-2002
ADH1B	ENPEP	0.003438305	Co-expression	Chen-Brown-2002
ADH1B	PPP1R1A	0.003388658	Co-expression	Chen-Brown-2002
COMP	C15orf48	0.014323227	Co-expression	Chen-Brown-2002
COMP	EGLN3	0.014971892	Co-expression	Chen-Brown-2002
FYB	PEX5L	0.003251096	Co-expression	Chen-Brown-2002
FYB	RASGRP2	0.007262432	Co-expression	Chen-Brown-2002
SERPINE1	IGFBP3	0.014700356	Co-expression	Chen-Brown-2002
RARRES2	APOC1	0.005859731	Co-expression	Chen-Brown-2002
RARRES2	ADH1B	0.002883881	Co-expression	Chen-Brown-2002
EPB41L3	STX11	0.016262554	Co-expression	Chen-Brown-2002
EPB41L3	DOCK2	0.011110965	Co-expression	Chen-Brown-2002
CPN2	GJB2	0.005327217	Co-expression	Chen-Brown-2002
CPN2	APOC1	0.0032809	Co-expression	Chen-Brown-2002
CPN2	ADH1B	0.001730449	Co-expression	Chen-Brown-2002
CPN2	HLF	0.005009146	Co-expression	Chen-Brown-2002
CPN2	RARRES2	0.003947875	Co-expression	Chen-Brown-2002
ELMO1	NPR1	0.010403598	Co-expression	Chen-Brown-2002
MUC1	C15orf48	0.012248319	Co-expression	Chen-Brown-2002
MUC1	KLHL4	0.005559891	Co-expression	Chen-Brown-2002
MUC1	AREG	0.015561554	Co-expression	Chen-Brown-2002
MUC1	TGFA	0.014844948	Co-expression	Chen-Brown-2002
ICAM2	OSBP2	0.01783948	Co-expression	Chen-Brown-2002
APOE	PPP1R1A	0.007111376	Co-expression	Chen-Brown-2002
APOE	ADH1B	0.002331489	Co-expression	Chen-Brown-2002
APOE	CPN2	0.003325179	Co-expression	Chen-Brown-2002
CA2	ADH1B	0.003541249	Co-expression	Chen-Brown-2002
ENO2	C15orf48	0.007626065	Co-expression	Chen-Brown-2002
ENO2	EGLN3	0.007180759	Co-expression	Chen-Brown-2002
ENO2	MUC1	0.007361066	Co-expression	Chen-Brown-2002
SIRT3	ACSM5	0.007546884	Co-expression	Chen-Brown-2002
SIRT3	ADH1B	0.004355375	Co-expression	Chen-Brown-2002
SIRT3	RARRES2	0.011941275	Co-expression	Chen-Brown-2002
SIRT3	CPN2	0.006311394	Co-expression	Chen-Brown-2002
GJB1	PPP1R1A	0.007068492	Co-expression	Chen-Brown-2002
GJB1	ADH1B	0.002394998	Co-expression	Chen-Brown-2002
GJB1	APOE	0.005461917	Co-expression	Chen-Brown-2002
CPN1	APOC1	0.007666828	Co-expression	Chen-Brown-2002
CPN1	ADH1B	0.003610553	Co-expression	Chen-Brown-2002
PGF	ICAM2	0.031728767	Co-expression	Chen-Brown-2002
DOCK1	BEND5	0.018095043	Co-expression	Chen-Brown-2002
CXCR4	ABCG1	0.015566355	Co-expression	Chen-Brown-2002
CXCR4	PGF	0.015452234	Co-expression	Chen-Brown-2002
INHBA	TENM2	0.023355996	Co-expression	Chen-Brown-2002
INHBA	AMZ1	0.013501474	Co-expression	Chen-Brown-2002
INHBA	C15orf48	0.013194061	Co-expression	Chen-Brown-2002
INHBA	COMP	0.023417877	Co-expression	Chen-Brown-2002
KCNMA1	FAM167B	0.013569488	Co-expression	Chen-Brown-2002
KCNMA1	PTPRN	0.012052619	Co-expression	Chen-Brown-2002
DISC1	OSBP2	0.017369	Co-expression	Chen-Brown-2002
PDPN	KIF26B	0.025478164	Co-expression	Wang-Cheung-2015
FLG	KLHL4	0.016163362	Co-expression	Wang-Cheung-2015
CACNA1H	KLHL4	0.013488771	Co-expression	Wang-Cheung-2015
NPTX2	PDPN	0.015550051	Co-expression	Wang-Cheung-2015
GRIA1	IQCA1	0.013485272	Co-expression	Wang-Cheung-2015
CDH10	PEX5L	0.013081498	Co-expression	Wang-Cheung-2015
CDH10	RASGRP2	0.012171624	Co-expression	Wang-Cheung-2015
GNG4	FRMPD4	0.019671407	Co-expression	Wang-Cheung-2015
GPR68	SCN1A	0.01758362	Co-expression	Wang-Cheung-2015
SCGN	PCSK6	0.021516278	Co-expression	Wang-Cheung-2015
OMD	COL8A2	0.013424057	Co-expression	Wang-Cheung-2015
OMD	GRIA1	0.009518192	Co-expression	Wang-Cheung-2015
TFAP2A	SHOX	0.020876035	Co-expression	Wang-Cheung-2015
HTR6	SYNDIG1	0.005744707	Co-expression	Wang-Cheung-2015
HTR6	ADRA1A	0.011606927	Co-expression	Wang-Cheung-2015
HTR6	RASGRP2	0.012863365	Co-expression	Wang-Cheung-2015
ADH1A	FMO2	0.02588305	Co-expression	Wang-Cheung-2015
DSG2	ENTPD3	0.006457633	Co-expression	Wang-Cheung-2015
DSG2	TACSTD2	0.007821969	Co-expression	Wang-Cheung-2015
DSG2	RNF43	0.00607822	Co-expression	Wang-Cheung-2015
DSG2	AREG	0.007921133	Co-expression	Wang-Cheung-2015
CNTFR	SYNDIG1	0.004501145	Co-expression	Wang-Cheung-2015
CNTFR	RASGRP2	0.010496599	Co-expression	Wang-Cheung-2015
CNTFR	HTR6	0.006513652	Co-expression	Wang-Cheung-2015
LPO	ARHGEF4	0.017311348	Co-expression	Wang-Cheung-2015
LPO	GJA5	0.017381523	Co-expression	Wang-Cheung-2015
LLGL2	DSG2	0.006792584	Co-expression	Wang-Cheung-2015
ADRA2C	GDNF	0.017758375	Co-expression	Wang-Cheung-2015
ADRA2C	SYNDIG1	0.006858982	Co-expression	Wang-Cheung-2015
SPINT1	TACSTD2	0.012785247	Co-expression	Wang-Cheung-2015
SPINT1	AREG	0.011333264	Co-expression	Wang-Cheung-2015
SPINT1	DSG2	0.004211408	Co-expression	Wang-Cheung-2015
SPINT1	LLGL2	0.009636886	Co-expression	Wang-Cheung-2015
RASGRP1	HTR2A	0.017202692	Co-expression	Wang-Cheung-2015
RASGRP1	IGFBP3	0.008901517	Co-expression	Wang-Cheung-2015
SCN4A	SEC14L5	0.01769306	Co-expression	Wang-Cheung-2015
SYT1	RPH3A	0.025382975	Co-expression	Wang-Cheung-2015
FYB	CDH10	0.015589014	Co-expression	Wang-Cheung-2015
TSPAN8	OMD	0.011250975	Co-expression	Wang-Cheung-2015
SERPINE1	COMP	0.003330795	Co-expression	Wang-Cheung-2015
RARRES2	GRIA1	0.011299782	Co-expression	Wang-Cheung-2015
ACTG2	ARHGEF4	0.005268222	Co-expression	Wang-Cheung-2015
ACTG2	ADAM19	0.011455024	Co-expression	Wang-Cheung-2015
ACTG2	SLC24A3	0.008757898	Co-expression	Wang-Cheung-2015
ACTG2	RASGRP1	0.006558398	Co-expression	Wang-Cheung-2015
CPN2	IGFBP3	0.014339374	Co-expression	Wang-Cheung-2015
APOE	STUM	0.023679214	Co-expression	Wang-Cheung-2015
CA2	NLRP2	0.007923764	Co-expression	Wang-Cheung-2015
CA2	TACSTD2	0.010096706	Co-expression	Wang-Cheung-2015
CA2	TGFA	0.009089897	Co-expression	Wang-Cheung-2015
CA2	DSG2	0.003562485	Co-expression	Wang-Cheung-2015
CA2	SPINT1	0.005409919	Co-expression	Wang-Cheung-2015
ENO2	SYT1	0.024010155	Co-expression	Wang-Cheung-2015
ADH1C	ADH1B	0.019674819	Co-expression	Wang-Cheung-2015
GJB1	GPRC5C	0.014073903	Co-expression	Wang-Cheung-2015
GJB1	SCN4A	0.018643254	Co-expression	Wang-Cheung-2015
PGF	IQCA1	0.034449372	Co-expression	Wang-Cheung-2015
PGF	BEND5	0.008179241	Co-expression	Wang-Cheung-2015
GAL	SERPINE1	0.006132389	Co-expression	Wang-Cheung-2015
DOCK1	GRIA1	0.004624515	Co-expression	Wang-Cheung-2015
DOCK1	RARRES2	0.00595944	Co-expression	Wang-Cheung-2015
CNTF	ENTPD3	0.016555484	Co-expression	Wang-Cheung-2015
CNTF	SHOX	0.015813597	Co-expression	Wang-Cheung-2015
CNTF	ADH1A	0.022640212	Co-expression	Wang-Cheung-2015
CNTF	ELMO1	0.017698145	Co-expression	Wang-Cheung-2015
FHL5	CPN1	0.019557549	Co-expression	Wang-Cheung-2015
INHBA	ARHGEF4	0.005936859	Co-expression	Wang-Cheung-2015
INHBA	ADAM19	0.012277748	Co-expression	Wang-Cheung-2015
INHBA	KIAA0040	0.012428723	Co-expression	Wang-Cheung-2015
INHBA	ACTG2	0.004447275	Co-expression	Wang-Cheung-2015
ALDH2	GJB1	0.013623327	Co-expression	Wang-Cheung-2015
HGFAC	CPN2	0.014135086	Co-expression	Wang-Cheung-2015
HGFAC	FHL5	0.013845755	Co-expression	Wang-Cheung-2015
EGFL6	COL8A2	0.010386924	Co-expression	Wang-Cheung-2015
EGFL6	GRIA1	0.008445026	Co-expression	Wang-Cheung-2015
EGFL6	APOC1	0.011785639	Co-expression	Wang-Cheung-2015
EGFL6	SEC14L5	0.008244162	Co-expression	Wang-Cheung-2015
EGFL6	ELMO1	0.012131589	Co-expression	Wang-Cheung-2015
CERS4	KIF26B	0.013776136	Co-expression	Perou-Botstein-2000
EGLN3	GJB2	0.018162848	Co-expression	Perou-Botstein-2000
WNT5A	NPTX2	0.018251175	Co-expression	Perou-Botstein-2000
OMD	GJB2	0.009763598	Co-expression	Perou-Botstein-2000
PTPRN	GRIA1	0.018572606	Co-expression	Perou-Botstein-2000
TFAP2A	KIF26B	0.01481994	Co-expression	Perou-Botstein-2000
SEC14L5	CLEC12A	0.011083014	Co-expression	Perou-Botstein-2000
HTR6	RDH5	0.018945213	Co-expression	Perou-Botstein-2000
PPP1R1A	IQCA1	0.016087105	Co-expression	Perou-Botstein-2000
COMP	EGLN3	0.011993258	Co-expression	Perou-Botstein-2000
SYT1	DOCK2	0.009880906	Co-expression	Perou-Botstein-2000
TSPAN8	CLEC12A	0.010234281	Co-expression	Perou-Botstein-2000
TSPAN8	SEC14L5	0.01674756	Co-expression	Perou-Botstein-2000
TSPAN8	HLF	0.01581211	Co-expression	Perou-Botstein-2000
RARRES2	GJB2	0.006682128	Co-expression	Perou-Botstein-2000
RARRES2	EGLN3	0.008379739	Co-expression	Perou-Botstein-2000
RARRES2	OMD	0.004424598	Co-expression	Perou-Botstein-2000
ACTG2	ADH1B	0.011592141	Co-expression	Perou-Botstein-2000
ELMO1	DOCK2	0.013285746	Co-expression	Perou-Botstein-2000
ELMO1	SYT1	0.025170946	Co-expression	Perou-Botstein-2000
MUC1	SEC14L5	0.007788401	Co-expression	Perou-Botstein-2000
ICAM2	RAPGEF3	0.014130273	Co-expression	Perou-Botstein-2000
MFAP2	GJB2	0.013472935	Co-expression	Perou-Botstein-2000
APOE	SERPINE1	0.004564686	Co-expression	Perou-Botstein-2000
CA2	TACSTD2	0.006174967	Co-expression	Perou-Botstein-2000
CA2	FYB	0.015684133	Co-expression	Perou-Botstein-2000
ENO2	RARRES2	0.005348394	Co-expression	Perou-Botstein-2000
SIRT3	CERS4	0.009208878	Co-expression	Perou-Botstein-2000
SIRT3	ADH1B	0.008481944	Co-expression	Perou-Botstein-2000
SIRT3	RARRES2	0.005848261	Co-expression	Perou-Botstein-2000
PGF	PDPN	0.011194373	Co-expression	Perou-Botstein-2000
PGF	SERPINE1	0.005814557	Co-expression	Perou-Botstein-2000
PGF	APOE	0.005789878	Co-expression	Perou-Botstein-2000
CXCR4	ELMO1	0.013722518	Co-expression	Perou-Botstein-2000
CXCR4	ICAM2	0.009785656	Co-expression	Perou-Botstein-2000
INHBA	MFAP2	0.011462064	Co-expression	Perou-Botstein-2000
KCNMA1	OMD	0.009139409	Co-expression	Perou-Botstein-2000
KCNMA1	TFAP2A	0.017067948	Co-expression	Perou-Botstein-2000
EGFL6	CLEC12A	0.009819106	Co-expression	Perou-Botstein-2000
AMIGO2	ENTPD3	0.0045716	Co-expression	Rieger-Chu-2004
SHOX	AREG	0.022193873	Co-expression	Rieger-Chu-2004
GNG4	AMIGO2	0.004396787	Co-expression	Rieger-Chu-2004
GPR68	CACNA1H	0.018387133	Co-expression	Rieger-Chu-2004
SCGN	AMIGO2	0.004052366	Co-expression	Rieger-Chu-2004
NTSR1	GRM1	0.007524544	Co-expression	Rieger-Chu-2004
NTSR1	NPTX2	0.005850887	Co-expression	Rieger-Chu-2004
NTSR1	SCGN	0.006002481	Co-expression	Rieger-Chu-2004
SEC14L5	KLHL4	0.008621414	Co-expression	Rieger-Chu-2004
TMEM158	PTPRN	0.019706167	Co-expression	Rieger-Chu-2004
FOXH1	KIAA0040	0.014450477	Co-expression	Rieger-Chu-2004
FOXH1	NPTX2	0.019279012	Co-expression	Rieger-Chu-2004
FOXH1	NTSR1	0.005286086	Co-expression	Rieger-Chu-2004
ADH1A	PFKFB4	0.015732022	Co-expression	Rieger-Chu-2004
ADH1A	ENPEP	0.013312569	Co-expression	Rieger-Chu-2004
RPH3A	HTR2A	0.010124333	Co-expression	Rieger-Chu-2004
RPH3A	KIAA0040	0.006870785	Co-expression	Rieger-Chu-2004
RPH3A	TGFA	0.006913471	Co-expression	Rieger-Chu-2004
DSG2	WNT5A	0.025959583	Co-expression	Rieger-Chu-2004
CNTFR	APOC1	0.025660206	Co-expression	Rieger-Chu-2004
LLGL2	TFAP2A	0.013805124	Co-expression	Rieger-Chu-2004
LLGL2	LPO	0.013910919	Co-expression	Rieger-Chu-2004
ADRA2C	CELSR1	0.014411094	Co-expression	Rieger-Chu-2004
SCN4A	FLG	0.009516354	Co-expression	Rieger-Chu-2004
SCN4A	AMIGO2	0.002967012	Co-expression	Rieger-Chu-2004
SCN4A	SGCG	0.010592865	Co-expression	Rieger-Chu-2004
SYT1	PDPN	0.016873825	Co-expression	Rieger-Chu-2004
SYT1	RPH3A	0.007637276	Co-expression	Rieger-Chu-2004
FYB	TACSTD2	0.01041791	Co-expression	Rieger-Chu-2004
HLF	PPP1R1A	0.019512437	Co-expression	Rieger-Chu-2004
HLF	SCN4A	0.01422239	Co-expression	Rieger-Chu-2004
ACTG2	ENTPD3	0.016902251	Co-expression	Rieger-Chu-2004
ACTG2	TACSTD2	0.00956574	Co-expression	Rieger-Chu-2004
CPN2	ACTG2	0.02070113	Co-expression	Rieger-Chu-2004
ELMO1	DOCK2	0.014088414	Co-expression	Rieger-Chu-2004
MUC1	AMIGO2	0.005575627	Co-expression	Rieger-Chu-2004
APOE	GJA5	0.010700898	Co-expression	Rieger-Chu-2004
ADH1C	NTSR1	0.005397511	Co-expression	Rieger-Chu-2004
PGF	CCKAR	0.012034196	Co-expression	Rieger-Chu-2004
CXCR4	STX11	0.021438213	Co-expression	Rieger-Chu-2004
CXCR4	RASGRP1	0.016610384	Co-expression	Rieger-Chu-2004
CXCR4	ENO2	0.017667247	Co-expression	Rieger-Chu-2004
RAP2B	NTSR1	0.008639799	Co-expression	Rieger-Chu-2004
INHBA	SGCG	0.019795718	Co-expression	Rieger-Chu-2004
INHBA	CPN2	0.026055742	Co-expression	Rieger-Chu-2004
ALDH2	APOC1	0.012551521	Co-expression	Rieger-Chu-2004
ALDH2	CA2	0.007677923	Co-expression	Rieger-Chu-2004
KCNMA1	KCNJ6	0.011671511	Co-expression	Rieger-Chu-2004
DISC1	AMIGO2	0.004380696	Co-expression	Rieger-Chu-2004
DISC1	SGCG	0.015662305	Co-expression	Rieger-Chu-2004
DISC1	NTSR1	0.006180004	Co-expression	Rieger-Chu-2004
HGFAC	COMP	0.018607482	Co-expression	Rieger-Chu-2004
HGFAC	GAL	0.019179776	Co-expression	Rieger-Chu-2004
TENM2	APELA	0.019820511	Co-expression	Arijs-Rutgeerts-2009
FAXC	ISM2	0.011953924	Co-expression	Arijs-Rutgeerts-2009
FOXQ1	SPNS2	0.005969164	Co-expression	Arijs-Rutgeerts-2009
FOXQ1	VSIG1	0.012336202	Co-expression	Arijs-Rutgeerts-2009
C5orf46	MAB21L3	0.005815089	Co-expression	Arijs-Rutgeerts-2009
GPRC5C	BICDL2	0.013337144	Co-expression	Arijs-Rutgeerts-2009
TBATA	PNLIPRP3	0.007702342	Co-expression	Arijs-Rutgeerts-2009
TBATA	STAC2	0.007240656	Co-expression	Arijs-Rutgeerts-2009
ENTPD3	FOXQ1	0.011626109	Co-expression	Arijs-Rutgeerts-2009
RDH5	SCN1A	0.006874894	Co-expression	Arijs-Rutgeerts-2009
RDH5	ACSM5	0.008818853	Co-expression	Arijs-Rutgeerts-2009
ZMAT4	C5orf46	0.010325673	Co-expression	Arijs-Rutgeerts-2009
ZMAT4	TDRD1	0.021748777	Co-expression	Arijs-Rutgeerts-2009
GALR2	SLC38A5	0.013060637	Co-expression	Arijs-Rutgeerts-2009
FRMPD4	TBATA	0.010139692	Co-expression	Arijs-Rutgeerts-2009
MEGF6	DHRS13	0.013368542	Co-expression	Arijs-Rutgeerts-2009
MEGF6	SLC24A3	0.022652691	Co-expression	Arijs-Rutgeerts-2009
NPTX2	NLRP2	0.019045506	Co-expression	Arijs-Rutgeerts-2009
REM1	CFAP47	0.015916169	Co-expression	Arijs-Rutgeerts-2009
FMO2	COL8A2	0.01739666	Co-expression	Arijs-Rutgeerts-2009
EGLN3	MAB21L3	0.00842569	Co-expression	Arijs-Rutgeerts-2009
SGCG	KLHL4	0.01415987	Co-expression	Arijs-Rutgeerts-2009
SGCG	CACNA1H	0.017395163	Co-expression	Arijs-Rutgeerts-2009
RASSF7	BICDL2	0.006597909	Co-expression	Arijs-Rutgeerts-2009
ENPEP	EMB	0.003814957	Co-expression	Arijs-Rutgeerts-2009
ENPEP	TMEM92	0.004790606	Co-expression	Arijs-Rutgeerts-2009
ENPEP	FREM1	0.005918945	Co-expression	Arijs-Rutgeerts-2009
ENPEP	SEMA3G	0.00282911	Co-expression	Arijs-Rutgeerts-2009
WNT5A	PDPN	0.01038406	Co-expression	Arijs-Rutgeerts-2009
WNT5A	FLT1	0.009225646	Co-expression	Arijs-Rutgeerts-2009
OMD	PNLIPRP3	0.020530926	Co-expression	Arijs-Rutgeerts-2009
SEC14L5	PIANP	0.012996951	Co-expression	Arijs-Rutgeerts-2009
SEC14L5	GJA3	0.01297186	Co-expression	Arijs-Rutgeerts-2009
SEC14L5	CACNA1H	0.01096154	Co-expression	Arijs-Rutgeerts-2009
SEC14L5	OMD	0.010174723	Co-expression	Arijs-Rutgeerts-2009
TMEM158	SLC24A3	0.005958133	Co-expression	Arijs-Rutgeerts-2009
TMEM158	NPTX2	0.005777577	Co-expression	Arijs-Rutgeerts-2009
TMEM158	WNT5A	0.002820657	Co-expression	Arijs-Rutgeerts-2009
FOXH1	TBATA	0.010461005	Co-expression	Arijs-Rutgeerts-2009
PPP1R1A	HTR6	0.029437125	Co-expression	Arijs-Rutgeerts-2009
RPH3A	NTRK3	0.01723537	Co-expression	Arijs-Rutgeerts-2009
DSG2	EGLN3	0.013218099	Co-expression	Arijs-Rutgeerts-2009
CNTFR	FHAD1	0.007205747	Co-expression	Arijs-Rutgeerts-2009
CNTFR	PIANP	0.006987703	Co-expression	Arijs-Rutgeerts-2009
CNTFR	NAT8L	0.005617814	Co-expression	Arijs-Rutgeerts-2009
LPO	RPH3A	0.008230629	Co-expression	Arijs-Rutgeerts-2009
LLGL2	BICDL2	0.005350634	Co-expression	Arijs-Rutgeerts-2009
LLGL2	GPRC5C	0.009098925	Co-expression	Arijs-Rutgeerts-2009
LLGL2	DSG2	0.00743665	Co-expression	Arijs-Rutgeerts-2009
ADRA2C	LPO	0.010685651	Co-expression	Arijs-Rutgeerts-2009
COMP	ISM2	0.012578794	Co-expression	Arijs-Rutgeerts-2009
SPINT1	ABCG1	0.006389015	Co-expression	Arijs-Rutgeerts-2009
SPINT1	RNF43	0.003223466	Co-expression	Arijs-Rutgeerts-2009
RASGRP1	ADAM19	0.00644957	Co-expression	Arijs-Rutgeerts-2009
RASGRP1	RASGRP2	0.006262818	Co-expression	Arijs-Rutgeerts-2009
RASGRP1	APOC1	0.004838485	Co-expression	Arijs-Rutgeerts-2009
RASGRP1	DOCK2	0.007441889	Co-expression	Arijs-Rutgeerts-2009
HLF	SEMA3G	0.011130675	Co-expression	Arijs-Rutgeerts-2009
TSPAN8	C15orf48	0.008486366	Co-expression	Arijs-Rutgeerts-2009
EPB41L3	ENPEP	0.002927008	Co-expression	Arijs-Rutgeerts-2009
CPN2	GRM1	0.006979022	Co-expression	Arijs-Rutgeerts-2009
CPN2	FAM19A5	0.006108611	Co-expression	Arijs-Rutgeerts-2009
CPN2	PPP2R2C	0.006495843	Co-expression	Arijs-Rutgeerts-2009
CPN2	KCNK7	0.006402866	Co-expression	Arijs-Rutgeerts-2009
CPN2	NTRK3	0.008916063	Co-expression	Arijs-Rutgeerts-2009
CPN2	CACNA1H	0.008437398	Co-expression	Arijs-Rutgeerts-2009
CPN2	SEC14L5	0.00285588	Co-expression	Arijs-Rutgeerts-2009
CPN2	RPH3A	0.003731257	Co-expression	Arijs-Rutgeerts-2009
CPN2	LPO	0.004456867	Co-expression	Arijs-Rutgeerts-2009
ELMO1	DOCK2	0.012572208	Co-expression	Arijs-Rutgeerts-2009
ELMO1	RASGRP1	0.002591082	Co-expression	Arijs-Rutgeerts-2009
MUC1	ENTPD3	0.009416668	Co-expression	Arijs-Rutgeerts-2009
ICAM2	KIAA0040	0.00835019	Co-expression	Arijs-Rutgeerts-2009
MFAP2	PDPN	0.01399631	Co-expression	Arijs-Rutgeerts-2009
MFAP2	PTPRN	0.006128303	Co-expression	Arijs-Rutgeerts-2009
MFAP2	RARRES2	0.005782418	Co-expression	Arijs-Rutgeerts-2009
APOE	APOC1	0.018060949	Co-expression	Arijs-Rutgeerts-2009
APOE	PTPRN	0.011248563	Co-expression	Arijs-Rutgeerts-2009
APOE	RASGRP1	0.004016346	Co-expression	Arijs-Rutgeerts-2009
APOE	ICAM2	0.005340195	Co-expression	Arijs-Rutgeerts-2009
CA2	TRABD2A	0.007345547	Co-expression	Arijs-Rutgeerts-2009
CA2	C15orf48	0.003502023	Co-expression	Arijs-Rutgeerts-2009
CA2	LLGL2	0.002501989	Co-expression	Arijs-Rutgeerts-2009
ENO2	AMIGO2	0.007177701	Co-expression	Arijs-Rutgeerts-2009
ENO2	IGFBP3	0.012309773	Co-expression	Arijs-Rutgeerts-2009
ENO2	RASGRP1	0.00405368	Co-expression	Arijs-Rutgeerts-2009
ADH1C	ADH1A	0.006397512	Co-expression	Arijs-Rutgeerts-2009
ADH1C	CA2	0.002566531	Co-expression	Arijs-Rutgeerts-2009
SIRT3	RPH3A	0.017370583	Co-expression	Arijs-Rutgeerts-2009
SIRT3	CNTFR	0.007767576	Co-expression	Arijs-Rutgeerts-2009
GJB1	ADH1A	0.004258394	Co-expression	Arijs-Rutgeerts-2009
CPN1	GDNF	0.013869636	Co-expression	Arijs-Rutgeerts-2009
CCK	FAM166A	0.008892881	Co-expression	Arijs-Rutgeerts-2009
CXCR4	KIAA0040	0.009769364	Co-expression	Arijs-Rutgeerts-2009
CXCR4	APOC1	0.007071985	Co-expression	Arijs-Rutgeerts-2009
CXCR4	DOCK2	0.010953247	Co-expression	Arijs-Rutgeerts-2009
CXCR4	RASGRP1	0.002216481	Co-expression	Arijs-Rutgeerts-2009
CXCR4	ELMO1	0.004054952	Co-expression	Arijs-Rutgeerts-2009
CXCR4	APOE	0.006093789	Co-expression	Arijs-Rutgeerts-2009
RAP2B	MUC1	0.008347556	Co-expression	Arijs-Rutgeerts-2009
INHBA	WNT5A	0.006349134	Co-expression	Arijs-Rutgeerts-2009
HGFAC	NPTX2	0.019522011	Co-expression	Arijs-Rutgeerts-2009
EGFL6	KIF26B	0.015091167	Co-expression	Arijs-Rutgeerts-2009
RDH5	PDPN	0.01587021	Co-expression	Perou-Botstein-1999
EGLN3	CERS4	0.018557865	Co-expression	Perou-Botstein-1999
PPP1R1A	CERS4	0.012471962	Co-expression	Perou-Botstein-1999
PPP1R1A	TFAP2A	0.01192164	Co-expression	Perou-Botstein-1999
ADH1B	RDH5	0.01653205	Co-expression	Perou-Botstein-1999
ADH1B	GNG4	0.016418548	Co-expression	Perou-Botstein-1999
ADH1B	ADH1A	0.011545612	Co-expression	Perou-Botstein-1999
HLF	ADH1A	0.009436995	Co-expression	Perou-Botstein-1999
SERPINE1	TGFA	0.009457625	Co-expression	Perou-Botstein-1999
ELMO1	GJA5	0.012619726	Co-expression	Perou-Botstein-1999
MUC1	WNT5A	0.01139287	Co-expression	Perou-Botstein-1999
MUC1	DSG2	0.010519827	Co-expression	Perou-Botstein-1999
APOE	EGLN3	0.01204769	Co-expression	Perou-Botstein-1999
APOE	PPP1R1A	0.008817659	Co-expression	Perou-Botstein-1999
CA2	CLEC12A	0.013095845	Co-expression	Perou-Botstein-1999
DOCK1	CNTFR	0.017352132	Co-expression	Perou-Botstein-1999
ANXA2	SYT9	0.015189275	Co-expression	Perou-Botstein-1999
INHBA	KIF26B	0.013164837	Co-expression	Perou-Botstein-1999
INHBA	TGFA	0.011221183	Co-expression	Perou-Botstein-1999
INHBA	SERPINE1	0.01183984	Co-expression	Perou-Botstein-1999
EGFL6	SYT9	0.010316397	Co-expression	Perou-Botstein-1999
NLRP2	RFLNA	0.022391634	Co-expression	Ramaswamy-Golub-2001
SLC24A3	FREM1	0.013598767	Co-expression	Ramaswamy-Golub-2001
TACSTD2	PCSK6	0.012998103	Co-expression	Ramaswamy-Golub-2001
RAPGEF3	ISM2	0.01141054	Co-expression	Ramaswamy-Golub-2001
KIAA0040	ADRA1A	0.013625113	Co-expression	Ramaswamy-Golub-2001
TGFA	NTRK3	0.010885653	Co-expression	Ramaswamy-Golub-2001
EGLN3	CELSR1	0.015811866	Co-expression	Ramaswamy-Golub-2001
SGCG	KIAA0040	0.02126915	Co-expression	Ramaswamy-Golub-2001
PTPRN	EGLN3	0.011046448	Co-expression	Ramaswamy-Golub-2001
TMEM158	FREM1	0.016008899	Co-expression	Ramaswamy-Golub-2001
TMEM158	SLC24A3	0.013645296	Co-expression	Ramaswamy-Golub-2001
TMEM158	NPTX2	0.016537344	Co-expression	Ramaswamy-Golub-2001
PPP1R1A	NTRK3	0.014235301	Co-expression	Ramaswamy-Golub-2001
CNTFR	RDH5	0.009550332	Co-expression	Ramaswamy-Golub-2001
LLGL2	CNTFR	0.014253294	Co-expression	Ramaswamy-Golub-2001
SCN4A	GPR68	0.011261138	Co-expression	Ramaswamy-Golub-2001
FYB	RASGRP1	0.022840897	Co-expression	Ramaswamy-Golub-2001
RARRES2	APOC1	0.016487475	Co-expression	Ramaswamy-Golub-2001
EPB41L3	C15orf48	0.017691785	Co-expression	Ramaswamy-Golub-2001
EPB41L3	APOC1	0.01431111	Co-expression	Ramaswamy-Golub-2001
CPN2	CNTFR	0.017031219	Co-expression	Ramaswamy-Golub-2001
MFAP2	RARRES2	0.011683719	Co-expression	Ramaswamy-Golub-2001
MFAP2	MUC1	0.017529294	Co-expression	Ramaswamy-Golub-2001
APOE	APOC1	0.034727767	Co-expression	Ramaswamy-Golub-2001
APOE	EPB41L3	0.013824781	Co-expression	Ramaswamy-Golub-2001
CA2	OSBP2	0.013976641	Co-expression	Ramaswamy-Golub-2001
CA2	AREG	0.014795696	Co-expression	Ramaswamy-Golub-2001
CA2	HTR6	0.012037969	Co-expression	Ramaswamy-Golub-2001
ADH1C	ADH1A	0.019206343	Co-expression	Ramaswamy-Golub-2001
SIRT3	CELSR1	0.005043761	Co-expression	Ramaswamy-Golub-2001
SIRT3	PTPRN	0.004623094	Co-expression	Ramaswamy-Golub-2001
CCK	ACTG2	0.014192061	Co-expression	Ramaswamy-Golub-2001
PGF	ENO2	0.01949869	Co-expression	Ramaswamy-Golub-2001
GAL	NTRK3	0.013704985	Co-expression	Ramaswamy-Golub-2001
GAL	TGFA	0.010176509	Co-expression	Ramaswamy-Golub-2001
GAL	PPP1R1A	0.01230211	Co-expression	Ramaswamy-Golub-2001
DOCK1	PCSK6	0.011621185	Co-expression	Ramaswamy-Golub-2001
CNTF	FRMPD4	0.016825348	Co-expression	Ramaswamy-Golub-2001
INHBA	AREG	0.01593356	Co-expression	Ramaswamy-Golub-2001
INHBA	HTR6	0.016589738	Co-expression	Ramaswamy-Golub-2001
INHBA	CA2	0.015627023	Co-expression	Ramaswamy-Golub-2001
ALDH2	TSPAN8	0.018694578	Co-expression	Ramaswamy-Golub-2001
KCNMA1	ABCG1	0.013596053	Co-expression	Ramaswamy-Golub-2001
AMIGO2	MEGF6	0.004191082	Co-expression	Burington-Shaughnessy-2008
STX11	MEGF6	0.006043203	Co-expression	Burington-Shaughnessy-2008
TGFA	CELSR1	0.024635565	Co-expression	Burington-Shaughnessy-2008
RASSF7	PFKFB4	0.014045956	Co-expression	Burington-Shaughnessy-2008
WNT5A	ADAM19	0.024152871	Co-expression	Burington-Shaughnessy-2008
SCGN	RAPGEF3	0.009580669	Co-expression	Burington-Shaughnessy-2008
SCGN	ENPEP	0.009438223	Co-expression	Burington-Shaughnessy-2008
PTPRN	B3GALT5	0.006588263	Co-expression	Burington-Shaughnessy-2008
PTPRN	STUM	0.008594251	Co-expression	Burington-Shaughnessy-2008
PTPRN	NTRK3	0.014359479	Co-expression	Burington-Shaughnessy-2008
PTPRN	FLT1	0.014050419	Co-expression	Burington-Shaughnessy-2008
PTPRN	SHOX	0.009144902	Co-expression	Burington-Shaughnessy-2008
TFAP2A	MEGF6	0.007417912	Co-expression	Burington-Shaughnessy-2008
NTSR1	REM1	0.010576149	Co-expression	Burington-Shaughnessy-2008
TMEM158	CCKAR	0.005079758	Co-expression	Burington-Shaughnessy-2008
TMEM158	REM1	0.033421125	Co-expression	Burington-Shaughnessy-2008
FOXH1	CCKAR	0.001513275	Co-expression	Burington-Shaughnessy-2008
FOXH1	ALOX15B	0.004655706	Co-expression	Burington-Shaughnessy-2008
PPP1R1A	CCKAR	0.005288217	Co-expression	Burington-Shaughnessy-2008
CNTFR	CCKAR	0.003016307	Co-expression	Burington-Shaughnessy-2008
ADH1B	MEGF6	0.006146003	Co-expression	Burington-Shaughnessy-2008
LLGL2	PTPRN	0.008517372	Co-expression	Burington-Shaughnessy-2008
LLGL2	LPO	0.014084693	Co-expression	Burington-Shaughnessy-2008
ADRA2C	MEGF6	0.006619686	Co-expression	Burington-Shaughnessy-2008
SPINT1	AMIGO2	0.013872488	Co-expression	Burington-Shaughnessy-2008
RASGRP1	TGFA	0.018672831	Co-expression	Burington-Shaughnessy-2008
SCN4A	GRM1	0.011630044	Co-expression	Burington-Shaughnessy-2008
SCN4A	PFKFB4	0.007457395	Co-expression	Burington-Shaughnessy-2008
SCN4A	GPR68	0.007275475	Co-expression	Burington-Shaughnessy-2008
SCN4A	RASSF7	0.004812879	Co-expression	Burington-Shaughnessy-2008
FYB	RASGRP2	0.010728131	Co-expression	Burington-Shaughnessy-2008
SERPINE1	SEC14L5	0.009396492	Co-expression	Burington-Shaughnessy-2008
RARRES2	RASSF7	0.014241226	Co-expression	Burington-Shaughnessy-2008
EPB41L3	APOC1	0.008673421	Co-expression	Burington-Shaughnessy-2008
EPB41L3	FYB	0.006523361	Co-expression	Burington-Shaughnessy-2008
CPN2	GALR2	0.027014636	Co-expression	Burington-Shaughnessy-2008
CPN2	FRMPD4	0.031330578	Co-expression	Burington-Shaughnessy-2008
CPN2	SEC14L5	0.008313498	Co-expression	Burington-Shaughnessy-2008
MFAP2	B3GALT5	0.006993861	Co-expression	Burington-Shaughnessy-2008
MFAP2	CELSR1	0.006127221	Co-expression	Burington-Shaughnessy-2008
MFAP2	PTPRN	0.004622035	Co-expression	Burington-Shaughnessy-2008
APOE	APOC1	0.013004534	Co-expression	Burington-Shaughnessy-2008
APOE	EPB41L3	0.008807484	Co-expression	Burington-Shaughnessy-2008
ADH1C	CCKAR	0.002287275	Co-expression	Burington-Shaughnessy-2008
ADH1C	FMO2	0.008291459	Co-expression	Burington-Shaughnessy-2008
ADH1C	OMD	0.009948921	Co-expression	Burington-Shaughnessy-2008
ADH1C	HTR6	0.005169779	Co-expression	Burington-Shaughnessy-2008
ADH1C	ADRA2C	0.009163278	Co-expression	Burington-Shaughnessy-2008
GJB1	B3GALT5	0.005609761	Co-expression	Burington-Shaughnessy-2008
GJB1	STUM	0.00714169	Co-expression	Burington-Shaughnessy-2008
GJB1	SEC14L5	0.003353984	Co-expression	Burington-Shaughnessy-2008
GJB1	ADH1A	0.011159707	Co-expression	Burington-Shaughnessy-2008
GJB1	SERPINE1	0.009036479	Co-expression	Burington-Shaughnessy-2008
CPN1	CCKAR	0.00406163	Co-expression	Burington-Shaughnessy-2008
CPN1	ADH1B	0.01720417	Co-expression	Burington-Shaughnessy-2008
PGF	SGCG	0.021386709	Co-expression	Burington-Shaughnessy-2008
PGF	PPP1R1A	0.020761374	Co-expression	Burington-Shaughnessy-2008
GAL	CCKAR	0.004273975	Co-expression	Burington-Shaughnessy-2008
GAL	GALR2	0.024421098	Co-expression	Burington-Shaughnessy-2008
GAL	DSG2	0.016567696	Co-expression	Burington-Shaughnessy-2008
GAL	SERPINE1	0.030042656	Co-expression	Burington-Shaughnessy-2008
CXCR4	AREG	0.01196587	Co-expression	Burington-Shaughnessy-2008
CNTF	CNTFR	0.019197611	Co-expression	Burington-Shaughnessy-2008
RAP2B	NTSR1	0.009496266	Co-expression	Burington-Shaughnessy-2008
RAP2B	FOXH1	0.006291865	Co-expression	Burington-Shaughnessy-2008
RAP2B	CPN1	0.017001158	Co-expression	Burington-Shaughnessy-2008
INHBA	MEGF6	0.008991718	Co-expression	Burington-Shaughnessy-2008
INHBA	GJB1	0.011569331	Co-expression	Burington-Shaughnessy-2008
ALDH2	ELMO1	0.008884113	Co-expression	Burington-Shaughnessy-2008
DISC1	ENTPD3	0.013020759	Co-expression	Burington-Shaughnessy-2008
HGFAC	HTR6	0.011488204	Co-expression	Burington-Shaughnessy-2008
KCNJ6	ADRA1A	0.010272576	Co-expression	Wu-Garvey-2007
KCNJ6	NTRK3	0.010745511	Co-expression	Wu-Garvey-2007
GJA5	TACSTD2	0.014014844	Co-expression	Wu-Garvey-2007
GJA5	FLT1	0.012683116	Co-expression	Wu-Garvey-2007
KIAA0040	FLT1	0.019711142	Co-expression	Wu-Garvey-2007
KIAA0040	GJA5	0.008742655	Co-expression	Wu-Garvey-2007
GRIA1	CCKAR	0.009423662	Co-expression	Wu-Garvey-2007
FMO2	FLG	0.016203796	Co-expression	Wu-Garvey-2007
GNG4	KLHL4	0.021557907	Co-expression	Wu-Garvey-2007
RASSF7	MEGF6	0.016772307	Co-expression	Wu-Garvey-2007
NTSR1	CCKAR	0.003683872	Co-expression	Wu-Garvey-2007
SEC14L5	FMO2	0.011893105	Co-expression	Wu-Garvey-2007
FOXH1	CCKAR	0.006096789	Co-expression	Wu-Garvey-2007
DOCK2	PFKFB4	0.008280654	Co-expression	Wu-Garvey-2007
DSG2	NTRK3	0.016338095	Co-expression	Wu-Garvey-2007
DSG2	KCNJ6	0.00698986	Co-expression	Wu-Garvey-2007
NPR1	RAPGEF3	0.011702323	Co-expression	Wu-Garvey-2007
NPR1	CACNA1H	0.005730825	Co-expression	Wu-Garvey-2007
ADRA2C	MEGF6	0.007428543	Co-expression	Wu-Garvey-2007
RASGRP1	CELSR1	0.004339211	Co-expression	Wu-Garvey-2007
SCN4A	PPP1R1A	0.006778732	Co-expression	Wu-Garvey-2007
FYB	CELSR1	0.005951064	Co-expression	Wu-Garvey-2007
FYB	RASGRP1	0.006317754	Co-expression	Wu-Garvey-2007
CPN2	FLG	0.008401578	Co-expression	Wu-Garvey-2007
ELMO1	DSG2	0.015988722	Co-expression	Wu-Garvey-2007
ICAM2	ADAM19	0.017750856	Co-expression	Wu-Garvey-2007
MFAP2	RPH3A	0.012771408	Co-expression	Wu-Garvey-2007
MFAP2	SPINT1	0.008980545	Co-expression	Wu-Garvey-2007
APOE	PDPN	0.010565368	Co-expression	Wu-Garvey-2007
APOE	RARRES2	0.007685029	Co-expression	Wu-Garvey-2007
ENO2	LLGL2	0.017237147	Co-expression	Wu-Garvey-2007
ADH1C	HTR6	0.015227087	Co-expression	Wu-Garvey-2007
ADH1C	ADH1A	0.033859037	Co-expression	Wu-Garvey-2007
ADH1C	SCN4A	0.008597757	Co-expression	Wu-Garvey-2007
GJB1	PFKFB4	0.006518629	Co-expression	Wu-Garvey-2007
GJB1	NPR1	0.005330793	Co-expression	Wu-Garvey-2007
CPN1	GALR2	0.00901426	Co-expression	Wu-Garvey-2007
CCK	CCKAR	0.003054933	Co-expression	Wu-Garvey-2007
CCK	GRIA1	0.008958686	Co-expression	Wu-Garvey-2007
CCK	NTSR1	0.003192372	Co-expression	Wu-Garvey-2007
CCK	FOXH1	0.005478735	Co-expression	Wu-Garvey-2007
PGF	ADAM19	0.009502412	Co-expression	Wu-Garvey-2007
PGF	TGFA	0.008548506	Co-expression	Wu-Garvey-2007
PGF	MFAP2	0.008214342	Co-expression	Wu-Garvey-2007
GAL	NTRK3	0.01258233	Co-expression	Wu-Garvey-2007
GAL	KCNJ6	0.005363151	Co-expression	Wu-Garvey-2007
GAL	DSG2	0.007915577	Co-expression	Wu-Garvey-2007
GAL	ELMO1	0.011549846	Co-expression	Wu-Garvey-2007
CXCR4	FYB	0.008884011	Co-expression	Wu-Garvey-2007
CNTF	RAPGEF3	0.013721919	Co-expression	Wu-Garvey-2007
CNTF	CACNA1H	0.00693055	Co-expression	Wu-Garvey-2007
CNTF	NPTX2	0.012265998	Co-expression	Wu-Garvey-2007
RAP2B	FOXH1	0.019581	Co-expression	Wu-Garvey-2007
ANXA2	TACSTD2	0.008759682	Co-expression	Wu-Garvey-2007
ANXA2	FLT1	0.008466675	Co-expression	Wu-Garvey-2007
ANXA2	KIAA0040	0.005849061	Co-expression	Wu-Garvey-2007
ANXA2	HLF	0.00869363	Co-expression	Wu-Garvey-2007
ANXA2	CXCR4	0.004386262	Co-expression	Wu-Garvey-2007
KCNMA1	KCNJ6	0.011441863	Co-expression	Wu-Garvey-2007
KCNMA1	DSG2	0.016643327	Co-expression	Wu-Garvey-2007
DISC1	KCNJ6	0.008252162	Co-expression	Wu-Garvey-2007
CELSR1	STUM	0.00768714	Co-expression	Bild-Nevins-2006 B
GJA5	FLT1	0.02016089	Co-expression	Bild-Nevins-2006 B
KIAA0040	CELSR1	0.00984601	Co-expression	Bild-Nevins-2006 B
TGFA	FMO2	0.012171635	Co-expression	Bild-Nevins-2006 B
NTSR1	CCKAR	0.004172268	Co-expression	Bild-Nevins-2006 B
SEC14L5	TACSTD2	0.015955282	Co-expression	Bild-Nevins-2006 B
HTR6	RAPGEF3	0.014761642	Co-expression	Bild-Nevins-2006 B
HTR6	CACNA1H	0.011248243	Co-expression	Bild-Nevins-2006 B
TMEM158	REM1	0.013997189	Co-expression	Bild-Nevins-2006 B
FOXH1	NTRK3	0.006503179	Co-expression	Bild-Nevins-2006 B
FOXH1	MEGF6	0.003021474	Co-expression	Bild-Nevins-2006 B
FOXH1	SEC14L5	0.003518114	Co-expression	Bild-Nevins-2006 B
PPP1R1A	MEGF6	0.011276029	Co-expression	Bild-Nevins-2006 B
ADH1A	SEC14L5	0.013293625	Co-expression	Bild-Nevins-2006 B
DOCK2	APOC1	0.004550589	Co-expression	Bild-Nevins-2006 B
RPH3A	KLHL4	0.004942013	Co-expression	Bild-Nevins-2006 B
CNTFR	FOXH1	0.004395547	Co-expression	Bild-Nevins-2006 B
LPO	B3GALT5	0.006014152	Co-expression	Bild-Nevins-2006 B
LPO	FLT1	0.009418023	Co-expression	Bild-Nevins-2006 B
LPO	STX11	0.008256167	Co-expression	Bild-Nevins-2006 B
ADH1B	ADH1A	0.022071764	Co-expression	Bild-Nevins-2006 B
COMP	OMD	0.022285504	Co-expression	Bild-Nevins-2006 B
FYB	DOCK2	0.003978557	Co-expression	Bild-Nevins-2006 B
RARRES2	PDPN	0.020935655	Co-expression	Bild-Nevins-2006 B
RARRES2	COMP	0.015235693	Co-expression	Bild-Nevins-2006 B
RARRES2	IGFBP3	0.014947518	Co-expression	Bild-Nevins-2006 B
CPN2	GALR2	0.022768302	Co-expression	Bild-Nevins-2006 B
CPN2	SHOX	0.015801521	Co-expression	Bild-Nevins-2006 B
ELMO1	DOCK2	0.005385615	Co-expression	Bild-Nevins-2006 B
ELMO1	FYB	0.009284295	Co-expression	Bild-Nevins-2006 B
MUC1	RASSF7	0.011010695	Co-expression	Bild-Nevins-2006 B
MUC1	SPINT1	0.017012384	Co-expression	Bild-Nevins-2006 B
ICAM2	DOCK2	0.003702418	Co-expression	Bild-Nevins-2006 B
ICAM2	NPR1	0.007730205	Co-expression	Bild-Nevins-2006 B
ICAM2	ELMO1	0.007046985	Co-expression	Bild-Nevins-2006 B
MFAP2	NPTX2	0.01164038	Co-expression	Bild-Nevins-2006 B
MFAP2	COMP	0.011600228	Co-expression	Bild-Nevins-2006 B
MFAP2	RARRES2	0.008429423	Co-expression	Bild-Nevins-2006 B
APOE	APOC1	0.02447875	Co-expression	Bild-Nevins-2006 B
APOE	FYB	0.009337888	Co-expression	Bild-Nevins-2006 B
APOE	ICAM2	0.007042663	Co-expression	Bild-Nevins-2006 B
ADH1C	ALOX15B	0.008211164	Co-expression	Bild-Nevins-2006 B
ADH1C	ADH1A	0.018817753	Co-expression	Bild-Nevins-2006 B
ADH1C	ADH1B	0.010089387	Co-expression	Bild-Nevins-2006 B
GJB1	ALOX15B	0.016048037	Co-expression	Bild-Nevins-2006 B
GJB1	ADH1C	0.010522869	Co-expression	Bild-Nevins-2006 B
CCK	CCKAR	0.015343195	Co-expression	Bild-Nevins-2006 B
CCK	NTSR1	0.005925426	Co-expression	Bild-Nevins-2006 B
CCK	FOXH1	0.004801457	Co-expression	Bild-Nevins-2006 B
PGF	HTR6	0.010688412	Co-expression	Bild-Nevins-2006 B
CXCR4	DOCK2	0.006193708	Co-expression	Bild-Nevins-2006 B
ANXA2	DSG2	0.006659424	Co-expression	Bild-Nevins-2006 B
DISC1	KLHL4	0.010793697	Co-expression	Bild-Nevins-2006 B
DISC1	RPH3A	0.005942927	Co-expression	Bild-Nevins-2006 B
DISC1	SCN4A	0.00805333	Co-expression	Bild-Nevins-2006 B
GJB2	ACSM5	0.00419772	Co-expression	Boldrick-Relman-2002
KLHL4	ACSM5	0.005445257	Co-expression	Boldrick-Relman-2002
ZMAT4	CSMD2	0.017646536	Co-expression	Boldrick-Relman-2002
ZMAT4	PEX5L	0.011353728	Co-expression	Boldrick-Relman-2002
GJA5	ACSM5	0.003788854	Co-expression	Boldrick-Relman-2002
TGFA	STX11	0.01526242	Co-expression	Boldrick-Relman-2002
PPP1R1A	ACSM5	0.00532211	Co-expression	Boldrick-Relman-2002
DOCK2	RASGRP2	0.010786371	Co-expression	Boldrick-Relman-2002
RASGRP1	SYT9	0.006413	Co-expression	Boldrick-Relman-2002
RASGRP1	GJB2	0.007822092	Co-expression	Boldrick-Relman-2002
TSPAN8	ACSM5	0.003615774	Co-expression	Boldrick-Relman-2002
ICAM2	RASGRP1	0.008443074	Co-expression	Boldrick-Relman-2002
PGF	ACSM5	0.004976635	Co-expression	Boldrick-Relman-2002
PGF	PPP1R1A	0.020510016	Co-expression	Boldrick-Relman-2002
CXCR4	RASGRP2	0.018159987	Co-expression	Boldrick-Relman-2002
SGCG	FMO2	0.010988882	Co-localization	Schadt-Shoemaker-2004
ADH1A	FMO2	0.007955608	Co-localization	Schadt-Shoemaker-2004
CNTFR	ENTPD3	0.010717439	Co-localization	Schadt-Shoemaker-2004
CNTFR	FLT1	0.013930658	Co-localization	Schadt-Shoemaker-2004
ADH1B	ADH1A	0.014084587	Co-localization	Schadt-Shoemaker-2004
COMP	SGCG	0.016481202	Co-localization	Schadt-Shoemaker-2004
IGFBP3	ADH1A	0.006264276	Co-localization	Schadt-Shoemaker-2004
HLF	CNTFR	0.012786962	Co-localization	Schadt-Shoemaker-2004
SERPINE1	IGFBP3	0.011512925	Co-localization	Schadt-Shoemaker-2004
APOE	APOC1	0.013444942	Co-localization	Schadt-Shoemaker-2004
ENO2	HTR2A	0.012742818	Co-localization	Schadt-Shoemaker-2004
ENO2	SHOX	0.008433351	Co-localization	Schadt-Shoemaker-2004
GJB1	CA2	0.013675099	Co-localization	Schadt-Shoemaker-2004
CPN1	SERPINE1	0.017785005	Co-localization	Schadt-Shoemaker-2004
CCK	HTR6	0.01658114	Co-localization	Schadt-Shoemaker-2004
CCK	CNTFR	0.010463782	Co-localization	Schadt-Shoemaker-2004
CNTF	SHOX	0.024938088	Co-localization	Schadt-Shoemaker-2004
CNTF	CA2	0.010172071	Co-localization	Schadt-Shoemaker-2004
INHBA	CNTFR	0.009261602	Co-localization	Schadt-Shoemaker-2004
INHBA	COMP	0.0134125	Co-localization	Schadt-Shoemaker-2004
INHBA	IGFBP3	0.011153242	Co-localization	Schadt-Shoemaker-2004
INHBA	CA2	0.012905392	Co-localization	Schadt-Shoemaker-2004
HGFAC	IGFBP3	0.012547364	Co-localization	Schadt-Shoemaker-2004
CCKAR	GPRC5C	0.019176995	Co-localization	Johnson-Shoemaker-2003
ABCG1	GDNF	0.015719054	Co-localization	Johnson-Shoemaker-2003
GALR2	SEMA3G	0.009327143	Co-localization	Johnson-Shoemaker-2003
CACNA1H	FAM167B	0.012281222	Co-localization	Johnson-Shoemaker-2003
GNG4	GALR2	0.008529435	Co-localization	Johnson-Shoemaker-2003
SCGN	FAM167B	0.00951609	Co-localization	Johnson-Shoemaker-2003
PTPRN	ARHGEF4	0.010151657	Co-localization	Johnson-Shoemaker-2003
PTPRN	SHANK1	0.01200354	Co-localization	Johnson-Shoemaker-2003
PTPRN	HTR2A	0.005695821	Co-localization	Johnson-Shoemaker-2003
NTSR1	ADAM19	0.01386955	Co-localization	Johnson-Shoemaker-2003
HTR6	GALR2	0.009191948	Co-localization	Johnson-Shoemaker-2003
FOXH1	B3GALT5	0.025057891	Co-localization	Johnson-Shoemaker-2003
ADH1A	APOC1	0.006479231	Co-localization	Johnson-Shoemaker-2003
DSG2	C15orf48	0.013282514	Co-localization	Johnson-Shoemaker-2003
ADH1B	APOC1	0.006256554	Co-localization	Johnson-Shoemaker-2003
ADH1B	ADH1A	0.011062248	Co-localization	Johnson-Shoemaker-2003
IGFBP3	FLT1	0.018497795	Co-localization	Johnson-Shoemaker-2003
IGFBP3	ENPEP	0.022517037	Co-localization	Johnson-Shoemaker-2003
SYT1	BEND5	0.004995395	Co-localization	Johnson-Shoemaker-2003
SYT1	ARHGEF4	0.005249778	Co-localization	Johnson-Shoemaker-2003
SYT1	SLC24A3	0.004297014	Co-localization	Johnson-Shoemaker-2003
SYT1	SHANK1	0.006922055	Co-localization	Johnson-Shoemaker-2003
SYT1	ZMAT4	0.005379538	Co-localization	Johnson-Shoemaker-2003
SYT1	HTR2A	0.003205261	Co-localization	Johnson-Shoemaker-2003
SYT1	CDH10	0.005590741	Co-localization	Johnson-Shoemaker-2003
SYT1	PTPRN	0.002317653	Co-localization	Johnson-Shoemaker-2003
FYB	GDNF	0.005844558	Co-localization	Johnson-Shoemaker-2003
FYB	ABCG1	0.008881628	Co-localization	Johnson-Shoemaker-2003
HLF	SYT1	0.003777275	Co-localization	Johnson-Shoemaker-2003
TSPAN8	C15orf48	0.007679758	Co-localization	Johnson-Shoemaker-2003
TSPAN8	SCGN	0.007483146	Co-localization	Johnson-Shoemaker-2003
TSPAN8	DSG2	0.008652762	Co-localization	Johnson-Shoemaker-2003
SERPINE1	NTSR1	0.012238509	Co-localization	Johnson-Shoemaker-2003
MUC1	GPRC5C	0.018239627	Co-localization	Johnson-Shoemaker-2003
MUC1	CCKAR	0.020820197	Co-localization	Johnson-Shoemaker-2003
APOE	APOC1	0.006987395	Co-localization	Johnson-Shoemaker-2003
CA2	TSPAN8	0.009114878	Co-localization	Johnson-Shoemaker-2003
ENO2	SYT1	0.005618088	Co-localization	Johnson-Shoemaker-2003
ADH1C	APOC1	0.006482623	Co-localization	Johnson-Shoemaker-2003
ADH1C	ADH1A	0.011693453	Co-localization	Johnson-Shoemaker-2003
ADH1C	ADH1B	0.013494787	Co-localization	Johnson-Shoemaker-2003
GJB1	APOC1	0.00454036	Co-localization	Johnson-Shoemaker-2003
CCK	HTR2A	0.011219992	Co-localization	Johnson-Shoemaker-2003
CCK	SYT1	0.003796218	Co-localization	Johnson-Shoemaker-2003
DOCK1	STXBP6	0.014633003	Co-localization	Johnson-Shoemaker-2003
DOCK1	RAPGEF3	0.013318022	Co-localization	Johnson-Shoemaker-2003
CXCR4	SHOX	0.007833474	Co-localization	Johnson-Shoemaker-2003
INHBA	KIF26B	0.010239757	Co-localization	Johnson-Shoemaker-2003
INHBA	FLT1	0.008460089	Co-localization	Johnson-Shoemaker-2003
INHBA	TFAP2A	0.008398764	Co-localization	Johnson-Shoemaker-2003
INHBA	SPINT1	0.008666221	Co-localization	Johnson-Shoemaker-2003
INHBA	IGFBP3	0.009577628	Co-localization	Johnson-Shoemaker-2003
INHBA	PGF	0.010197182	Co-localization	Johnson-Shoemaker-2003
ALDH2	ADRA1A	0.01090346	Co-localization	Johnson-Shoemaker-2003
ALDH2	APOC1	0.005437287	Co-localization	Johnson-Shoemaker-2003
ALDH2	ADH1A	0.007692254	Co-localization	Johnson-Shoemaker-2003
ALDH2	ADH1B	0.007962106	Co-localization	Johnson-Shoemaker-2003
ALDH2	APOE	0.007266102	Co-localization	Johnson-Shoemaker-2003
ALDH2	ADH1C	0.008443438	Co-localization	Johnson-Shoemaker-2003
ALDH2	GJB1	0.005371692	Co-localization	Johnson-Shoemaker-2003
KCNMA1	SLC24A3	0.018830542	Co-localization	Johnson-Shoemaker-2003
KCNMA1	CACNA1H	0.017170457	Co-localization	Johnson-Shoemaker-2003
EGFL6	TFAP2A	0.011131432	Co-localization	Johnson-Shoemaker-2003
EGFL6	PGF	0.013782979	Co-localization	Johnson-Shoemaker-2003
EGFL6	INHBA	0.005651892	Co-localization	Johnson-Shoemaker-2003
EGFL6	DISC1	0.010582175	Co-localization	Johnson-Shoemaker-2003
NXPE2	SCHIP1	0.000597501	Genetic Interactions	Lin-Smith-2010
PRELID2	PIANP	0.001570624	Genetic Interactions	Lin-Smith-2010
GRM1	ZNF365	0.000827944	Genetic Interactions	Lin-Smith-2010
GRM1	NXPE2	0.000854619	Genetic Interactions	Lin-Smith-2010
CFAP47	SCHIP1	0.000465564	Genetic Interactions	Lin-Smith-2010
MRAP	ZNF365	0.000977099	Genetic Interactions	Lin-Smith-2010
MRAP	RIMKLA	0.001107555	Genetic Interactions	Lin-Smith-2010
MAB21L3	ZNF365	0.000936159	Genetic Interactions	Lin-Smith-2010
FAXC	TMEM92	0.000620621	Genetic Interactions	Lin-Smith-2010
FAXC	PRELID2	0.000408624	Genetic Interactions	Lin-Smith-2010
FAXC	SYT9	0.000595013	Genetic Interactions	Lin-Smith-2010
FAXC	MAB21L3	0.000585296	Genetic Interactions	Lin-Smith-2010
FOXQ1	RIMKLA	0.001357793	Genetic Interactions	Lin-Smith-2010
CSMD2	GLDN	0.000469275	Genetic Interactions	Lin-Smith-2010
CSMD2	TMEM92	0.000385102	Genetic Interactions	Lin-Smith-2010
CSMD2	SYT9	0.000369212	Genetic Interactions	Lin-Smith-2010
CSMD2	MRAP	0.000379065	Genetic Interactions	Lin-Smith-2010
CSMD2	MAB21L3	0.000363182	Genetic Interactions	Lin-Smith-2010
CREG2	ZNF365	0.001366836	Genetic Interactions	Lin-Smith-2010
CREG2	FAXC	0.000854559	Genetic Interactions	Lin-Smith-2010
C5orf46	FAXC	0.001443051	Genetic Interactions	Lin-Smith-2010
STXBP6	NXPE2	0.000680736	Genetic Interactions	Lin-Smith-2010
STXBP6	ACSS1	0.001347108	Genetic Interactions	Lin-Smith-2010
DHRS13	ISM2	0.013237143	Genetic Interactions	Lin-Smith-2010
PPP2R2C	PRELID2	0.000491322	Genetic Interactions	Lin-Smith-2010
PPP2R2C	EDARADD	0.001521339	Genetic Interactions	Lin-Smith-2010
PPP2R2C	CSMD2	0.000329284	Genetic Interactions	Lin-Smith-2010
IQCA1	SYT9	0.001570865	Genetic Interactions	Lin-Smith-2010
FREM1	ZNF365	0.000713483	Genetic Interactions	Lin-Smith-2010
FREM1	KNDC1	0.000945007	Genetic Interactions	Lin-Smith-2010
FREM1	FAXC	0.000446077	Genetic Interactions	Lin-Smith-2010
FREM1	CREG2	0.000863719	Genetic Interactions	Lin-Smith-2010
FREM1	PPP2R2C	0.000536354	Genetic Interactions	Lin-Smith-2010
C15orf48	PRELID2	0.001802027	Genetic Interactions	Lin-Smith-2010
C15orf48	SYT9	0.002623999	Genetic Interactions	Lin-Smith-2010
B3GALT5	ZNF365	0.001795771	Genetic Interactions	Lin-Smith-2010
B3GALT5	GRM1	0.001316811	Genetic Interactions	Lin-Smith-2010
GPRC5C	PPP2R2C	0.001088439	Genetic Interactions	Lin-Smith-2010
STAC2	ZNF365	0.001023963	Genetic Interactions	Lin-Smith-2010
STAC2	CFAP47	0.000823564	Genetic Interactions	Lin-Smith-2010
STAC2	CSMD2	0.000397246	Genetic Interactions	Lin-Smith-2010
OSBP2	ZNF365	0.001479926	Genetic Interactions	Lin-Smith-2010
OSBP2	NXPE2	0.001527608	Genetic Interactions	Lin-Smith-2010
OSBP2	CSMD2	0.000574137	Genetic Interactions	Lin-Smith-2010
OSBP2	PPP2R2C	0.00111252	Genetic Interactions	Lin-Smith-2010
PEX5L	KNDC1	0.000906231	Genetic Interactions	Lin-Smith-2010
PEX5L	STXBP6	0.000399638	Genetic Interactions	Lin-Smith-2010
PEX5L	GDNF	0.000683229	Genetic Interactions	Lin-Smith-2010
NLRP2	ZNF365	0.002813893	Genetic Interactions	Lin-Smith-2010
ARHGEF4	ERP27	0.006747946	Genetic Interactions	Lin-Smith-2010
ARHGEF4	GJA3	0.002065797	Genetic Interactions	Lin-Smith-2010
TBATA	PRELID2	0.00160726	Genetic Interactions	Lin-Smith-2010
TBATA	CFAP47	0.002233205	Genetic Interactions	Lin-Smith-2010
TBATA	GJA3	0.003606578	Genetic Interactions	Lin-Smith-2010
TDRD1	SCHIP1	0.001307975	Genetic Interactions	Lin-Smith-2010
TDRD1	DHRS13	0.008846177	Genetic Interactions	Lin-Smith-2010
CDH7	GLDN	0.001071202	Genetic Interactions	Lin-Smith-2010
CDH7	MAB21L3	0.000829028	Genetic Interactions	Lin-Smith-2010
CDH7	FOXQ1	0.001060782	Genetic Interactions	Lin-Smith-2010
SYNDIG1	MKX	0.001064023	Genetic Interactions	Lin-Smith-2010
SYNDIG1	C15orf48	0.002633973	Genetic Interactions	Lin-Smith-2010
SYNDIG1	COL8A2	0.001917434	Genetic Interactions	Lin-Smith-2010
ADAM19	GRM1	0.000903986	Genetic Interactions	Lin-Smith-2010
PDPN	SYT9	0.00120987	Genetic Interactions	Lin-Smith-2010
GJB2	B3GALT5	0.00153344	Genetic Interactions	Lin-Smith-2010
GJB2	GPRC5C	0.001236381	Genetic Interactions	Lin-Smith-2010
GJB2	PDPN	0.001225693	Genetic Interactions	Lin-Smith-2010
NXNL1	CFAP47	0.002707438	Genetic Interactions	Lin-Smith-2010
NXNL1	CSMD2	0.001305933	Genetic Interactions	Lin-Smith-2010
SLC24A3	GLDN	0.00074291	Genetic Interactions	Lin-Smith-2010
SLC24A3	GRM1	0.000508493	Genetic Interactions	Lin-Smith-2010
SLC24A3	MRAP	0.000600098	Genetic Interactions	Lin-Smith-2010
SLC24A3	FOXQ1	0.000735683	Genetic Interactions	Lin-Smith-2010
SLC24A3	EDARADD	0.001242918	Genetic Interactions	Lin-Smith-2010
SLC24A3	CSMD2	0.000269022	Genetic Interactions	Lin-Smith-2010
SLC24A3	CREG2	0.000839461	Genetic Interactions	Lin-Smith-2010
SLC24A3	PPP2R2C	0.00052129	Genetic Interactions	Lin-Smith-2010
SLC24A3	GDNF	0.000692454	Genetic Interactions	Lin-Smith-2010
SLC24A3	STAC2	0.000628881	Genetic Interactions	Lin-Smith-2010
SLC24A3	COL8A2	0.001391823	Genetic Interactions	Lin-Smith-2010
SLC24A3	CDH7	0.000614089	Genetic Interactions	Lin-Smith-2010
SLC24A3	GJB2	0.000592145	Genetic Interactions	Lin-Smith-2010
SLC24A3	NXNL1	0.002067425	Genetic Interactions	Lin-Smith-2010
ADRA1A	SCHIP1	0.000364897	Genetic Interactions	Lin-Smith-2010
ADRA1A	CSMD2	0.000276126	Genetic Interactions	Lin-Smith-2010
ADRA1A	FREM1	0.000449767	Genetic Interactions	Lin-Smith-2010
ADRA1A	STAC2	0.000645489	Genetic Interactions	Lin-Smith-2010
ADRA1A	PEX5L	0.000431312	Genetic Interactions	Lin-Smith-2010
ADRA1A	ADAM19	0.000777129	Genetic Interactions	Lin-Smith-2010
ADRA1A	SLC24A3	0.000437136	Genetic Interactions	Lin-Smith-2010
CELSR1	SYT9	0.000767034	Genetic Interactions	Lin-Smith-2010
CELSR1	GJA3	0.001182011	Genetic Interactions	Lin-Smith-2010
CELSR1	SCN1A	0.001168681	Genetic Interactions	Lin-Smith-2010
CELSR1	SLC24A3	0.000558889	Genetic Interactions	Lin-Smith-2010
ENTPD3	ADRA1A	0.000950162	Genetic Interactions	Lin-Smith-2010
FLG	CSMD2	0.000861784	Genetic Interactions	Lin-Smith-2010
FLG	ACSM5	0.005713922	Genetic Interactions	Lin-Smith-2010
RDH5	CREG2	0.003682392	Genetic Interactions	Lin-Smith-2010
CCKAR	SCHIP1	0.00051616	Genetic Interactions	Lin-Smith-2010
CCKAR	MKX	0.001121367	Genetic Interactions	Lin-Smith-2010
CCKAR	ACSS1	0.002056557	Genetic Interactions	Lin-Smith-2010
CCKAR	CFAP47	0.000809764	Genetic Interactions	Lin-Smith-2010
CCKAR	CSMD2	0.00039059	Genetic Interactions	Lin-Smith-2010
CCKAR	FREM1	0.000636211	Genetic Interactions	Lin-Smith-2010
CCKAR	C15orf48	0.002775929	Genetic Interactions	Lin-Smith-2010
CCKAR	SLC24A3	0.000618343	Genetic Interactions	Lin-Smith-2010
NTRK3	FGF11	0.001950977	Genetic Interactions	Lin-Smith-2010
NTRK3	PRELID2	0.000287292	Genetic Interactions	Lin-Smith-2010
NTRK3	FAXC	0.000310297	Genetic Interactions	Lin-Smith-2010
NTRK3	STXBP6	0.000289889	Genetic Interactions	Lin-Smith-2010
NTRK3	DHRS13	0.001720867	Genetic Interactions	Lin-Smith-2010
NTRK3	GPRC5C	0.000636445	Genetic Interactions	Lin-Smith-2010
NTRK3	SCN1A	0.000637392	Genetic Interactions	Lin-Smith-2010
NTRK3	CDH7	0.000439513	Genetic Interactions	Lin-Smith-2010
NTRK3	ADAM19	0.000541893	Genetic Interactions	Lin-Smith-2010
NTRK3	PDPN	0.000630943	Genetic Interactions	Lin-Smith-2010
NTRK3	CELSR1	0.000400006	Genetic Interactions	Lin-Smith-2010
KCNJ6	ZNF365	0.000753502	Genetic Interactions	Lin-Smith-2010
KCNJ6	SCHIP1	0.000386299	Genetic Interactions	Lin-Smith-2010
KCNJ6	RIMKLA	0.000854105	Genetic Interactions	Lin-Smith-2010
KCNJ6	FOXQ1	0.000799398	Genetic Interactions	Lin-Smith-2010
KCNJ6	CSMD2	0.000292321	Genetic Interactions	Lin-Smith-2010
KCNJ6	CREG2	0.000912164	Genetic Interactions	Lin-Smith-2010
KCNJ6	PEX5L	0.000456609	Genetic Interactions	Lin-Smith-2010
KCNJ6	ADRA1A	0.000474995	Genetic Interactions	Lin-Smith-2010
SHANK1	AMZ1	0.004499599	Genetic Interactions	Lin-Smith-2010
ZMAT4	ZNF365	0.000757618	Genetic Interactions	Lin-Smith-2010
ZMAT4	GLDN	0.000811661	Genetic Interactions	Lin-Smith-2010
ZMAT4	TMEM92	0.000666075	Genetic Interactions	Lin-Smith-2010
ZMAT4	CSMD2	0.000293918	Genetic Interactions	Lin-Smith-2010
ZMAT4	STXBP6	0.000442517	Genetic Interactions	Lin-Smith-2010
ZMAT4	FREM1	0.000478747	Genetic Interactions	Lin-Smith-2010
ZMAT4	GJB2	0.000646943	Genetic Interactions	Lin-Smith-2010
ZMAT4	NTRK3	0.000333024	Genetic Interactions	Lin-Smith-2010
ABCG1	ZNF365	0.00106709	Genetic Interactions	Lin-Smith-2010
ABCG1	RIMKLA	0.001209562	Genetic Interactions	Lin-Smith-2010
ABCG1	PRELID2	0.000617692	Genetic Interactions	Lin-Smith-2010
ABCG1	GRM1	0.000782481	Genetic Interactions	Lin-Smith-2010
ABCG1	CSMD2	0.000413977	Genetic Interactions	Lin-Smith-2010
ABCG1	SYNDIG1	0.000902863	Genetic Interactions	Lin-Smith-2010
RAPGEF3	SCHIP1	0.0019288	Genetic Interactions	Lin-Smith-2010
FLT1	SCHIP1	0.000334719	Genetic Interactions	Lin-Smith-2010
FLT1	PRELID2	0.000377931	Genetic Interactions	Lin-Smith-2010
FLT1	SYT9	0.00055032	Genetic Interactions	Lin-Smith-2010
FLT1	MAB21L3	0.000541332	Genetic Interactions	Lin-Smith-2010
FLT1	FOXQ1	0.000692661	Genetic Interactions	Lin-Smith-2010
FLT1	CSMD2	0.00025329	Genetic Interactions	Lin-Smith-2010
FLT1	STAC2	0.000592105	Genetic Interactions	Lin-Smith-2010
FLT1	SYNDIG1	0.000552412	Genetic Interactions	Lin-Smith-2010
FLT1	ADAM19	0.000712858	Genetic Interactions	Lin-Smith-2010
FLT1	CELSR1	0.000526206	Genetic Interactions	Lin-Smith-2010
FLT1	ZMAT4	0.000438091	Genetic Interactions	Lin-Smith-2010
FLT1	ABCG1	0.000617043	Genetic Interactions	Lin-Smith-2010
RASGRP2	AFAP1L1	0.004913827	Genetic Interactions	Lin-Smith-2010
RASGRP2	ADRA1A	0.001470914	Genetic Interactions	Lin-Smith-2010
FRMPD4	MAB21L3	0.00059541	Genetic Interactions	Lin-Smith-2010
FRMPD4	GJA3	0.000932769	Genetic Interactions	Lin-Smith-2010
FRMPD4	STXBP6	0.000419444	Genetic Interactions	Lin-Smith-2010
FRMPD4	PPP2R2C	0.000539836	Genetic Interactions	Lin-Smith-2010
FRMPD4	PEX5L	0.000435165	Genetic Interactions	Lin-Smith-2010
FRMPD4	ADAM19	0.000784071	Genetic Interactions	Lin-Smith-2010
FRMPD4	SLC24A3	0.000441041	Genetic Interactions	Lin-Smith-2010
FRMPD4	NTRK3	0.00031566	Genetic Interactions	Lin-Smith-2010
FRMPD4	KCNJ6	0.000479238	Genetic Interactions	Lin-Smith-2010
GJA5	KNDC1	0.002456673	Genetic Interactions	Lin-Smith-2010
GJA5	PPP2R2C	0.001394324	Genetic Interactions	Lin-Smith-2010
GJA5	RASGRP2	0.003833107	Genetic Interactions	Lin-Smith-2010
HTR2A	PEX5L	0.001129704	Genetic Interactions	Lin-Smith-2010
MEGF6	IQCA1	0.007750684	Genetic Interactions	Lin-Smith-2010
MEGF6	B3GALT5	0.007468351	Genetic Interactions	Lin-Smith-2010
AMIGO2	TMEM92	0.001093703	Genetic Interactions	Lin-Smith-2010
AMIGO2	PRELID2	0.000720107	Genetic Interactions	Lin-Smith-2010
AMIGO2	FAXC	0.000777772	Genetic Interactions	Lin-Smith-2010
AMIGO2	SCN1A	0.001597647	Genetic Interactions	Lin-Smith-2010
AMIGO2	SYNDIG1	0.00105256	Genetic Interactions	Lin-Smith-2010
AMIGO2	FLT1	0.000719351	Genetic Interactions	Lin-Smith-2010
KIAA0040	SYT9	0.000771921	Genetic Interactions	Lin-Smith-2010
KIAA0040	CSMD2	0.000355284	Genetic Interactions	Lin-Smith-2010
KIAA0040	STXBP6	0.000534908	Genetic Interactions	Lin-Smith-2010
KIAA0040	IQCA1	0.001511605	Genetic Interactions	Lin-Smith-2010
KIAA0040	FREM1	0.000578703	Genetic Interactions	Lin-Smith-2010
KIAA0040	PEX5L	0.000554958	Genetic Interactions	Lin-Smith-2010
KIAA0040	ADRA1A	0.000577304	Genetic Interactions	Lin-Smith-2010
KIAA0040	CELSR1	0.000738098	Genetic Interactions	Lin-Smith-2010
KIAA0040	NTRK3	0.000402554	Genetic Interactions	Lin-Smith-2010
KIAA0040	ABCG1	0.000865512	Genetic Interactions	Lin-Smith-2010
KIAA0040	FRMPD4	0.000582461	Genetic Interactions	Lin-Smith-2010
RNF43	PPP2R2C	0.000831652	Genetic Interactions	Lin-Smith-2010
PFKFB4	CSMD2	0.00099639	Genetic Interactions	Lin-Smith-2010
PFKFB4	FLG	0.005053001	Genetic Interactions	Lin-Smith-2010
PFKFB4	CERS4	0.012658472	Genetic Interactions	Lin-Smith-2010
CACNA1H	STXBP6	0.001964241	Genetic Interactions	Lin-Smith-2010
CACNA1H	SCN1A	0.004318868	Genetic Interactions	Lin-Smith-2010
NPTX2	FAXC	0.00083165	Genetic Interactions	Lin-Smith-2010
NPTX2	IQCA1	0.002195601	Genetic Interactions	Lin-Smith-2010
NPTX2	NTRK3	0.000584709	Genetic Interactions	Lin-Smith-2010
NPTX2	SHANK1	0.002795982	Genetic Interactions	Lin-Smith-2010
NPTX2	ZMAT4	0.000892561	Genetic Interactions	Lin-Smith-2010
GRIA1	NXPE2	0.000524772	Genetic Interactions	Lin-Smith-2010
GRIA1	PIANP	0.001221723	Genetic Interactions	Lin-Smith-2010
GRIA1	RIMKLA	0.00057627	Genetic Interactions	Lin-Smith-2010
GRIA1	CFAP47	0.000408895	Genetic Interactions	Lin-Smith-2010
GRIA1	MRAP	0.000439956	Genetic Interactions	Lin-Smith-2010
GRIA1	ISM2	0.001718978	Genetic Interactions	Lin-Smith-2010
GRIA1	FAXC	0.000317852	Genetic Interactions	Lin-Smith-2010
GRIA1	CSMD2	0.00019723	Genetic Interactions	Lin-Smith-2010
GRIA1	B3GALT5	0.000808578	Genetic Interactions	Lin-Smith-2010
GRIA1	PEX5L	0.000308077	Genetic Interactions	Lin-Smith-2010
GRIA1	TBATA	0.00125022	Genetic Interactions	Lin-Smith-2010
GRIA1	GJB2	0.000434125	Genetic Interactions	Lin-Smith-2010
GRIA1	SLC24A3	0.000312236	Genetic Interactions	Lin-Smith-2010
GRIA1	CELSR1	0.000409744	Genetic Interactions	Lin-Smith-2010
GRIA1	CCKAR	0.000453332	Genetic Interactions	Lin-Smith-2010
GRIA1	KCNJ6	0.000339278	Genetic Interactions	Lin-Smith-2010
GRIA1	FRMPD4	0.000323344	Genetic Interactions	Lin-Smith-2010
CDH10	CSMD2	0.000527467	Genetic Interactions	Lin-Smith-2010
CDH10	PPP2R2C	0.001022087	Genetic Interactions	Lin-Smith-2010
CDH10	COL8A2	0.00272893	Genetic Interactions	Lin-Smith-2010
CDH10	ADRA1A	0.000857087	Genetic Interactions	Lin-Smith-2010
CDH10	NPTX2	0.001601798	Genetic Interactions	Lin-Smith-2010
REM1	GLDN	0.001029877	Genetic Interactions	Lin-Smith-2010
REM1	GRM1	0.000704911	Genetic Interactions	Lin-Smith-2010
REM1	MRAP	0.000831901	Genetic Interactions	Lin-Smith-2010
REM1	B3GALT5	0.001528918	Genetic Interactions	Lin-Smith-2010
REM1	FLT1	0.000555873	Genetic Interactions	Lin-Smith-2010
AREG	SCHIP1	0.001043605	Genetic Interactions	Lin-Smith-2010
AREG	ADAM19	0.002222584	Genetic Interactions	Lin-Smith-2010
SHOX	PRELID2	0.000574472	Genetic Interactions	Lin-Smith-2010
SHOX	PPP2R2C	0.000746046	Genetic Interactions	Lin-Smith-2010
SHOX	IQCA1	0.001638085	Genetic Interactions	Lin-Smith-2010
SHOX	PEX5L	0.000601392	Genetic Interactions	Lin-Smith-2010
SHOX	ADAM19	0.001083575	Genetic Interactions	Lin-Smith-2010
SHOX	CELSR1	0.000799856	Genetic Interactions	Lin-Smith-2010
SHOX	KLHL4	0.001986611	Genetic Interactions	Lin-Smith-2010
SHOX	CDH10	0.001195062	Genetic Interactions	Lin-Smith-2010
FMO2	MKX	0.001796865	Genetic Interactions	Lin-Smith-2010
FMO2	CSMD2	0.000625876	Genetic Interactions	Lin-Smith-2010
FMO2	CDH7	0.001428671	Genetic Interactions	Lin-Smith-2010
FMO2	ABCG1	0.001524706	Genetic Interactions	Lin-Smith-2010
STX11	FGF11	0.003195593	Genetic Interactions	Lin-Smith-2010
STX11	RIMKLA	0.000921464	Genetic Interactions	Lin-Smith-2010
STX11	SYT9	0.000685211	Genetic Interactions	Lin-Smith-2010
STX11	MRAP	0.000703497	Genetic Interactions	Lin-Smith-2010
STX11	MAB21L3	0.000674021	Genetic Interactions	Lin-Smith-2010
STX11	CSMD2	0.000315375	Genetic Interactions	Lin-Smith-2010
STX11	SYNDIG1	0.000687816	Genetic Interactions	Lin-Smith-2010
STX11	NXNL1	0.002423647	Genetic Interactions	Lin-Smith-2010
STX11	SLC24A3	0.00049927	Genetic Interactions	Lin-Smith-2010
STX11	NPTX2	0.000957721	Genetic Interactions	Lin-Smith-2010
TGFA	SCHIP1	0.000344115	Genetic Interactions	Lin-Smith-2010
TGFA	AFAP1L1	0.001413522	Genetic Interactions	Lin-Smith-2010
TGFA	MAB21L3	0.000556528	Genetic Interactions	Lin-Smith-2010
TGFA	CSMD2	0.0002604	Genetic Interactions	Lin-Smith-2010
TGFA	GJA3	0.000871857	Genetic Interactions	Lin-Smith-2010
TGFA	STXBP6	0.000392053	Genetic Interactions	Lin-Smith-2010
TGFA	FREM1	0.000424152	Genetic Interactions	Lin-Smith-2010
TGFA	STAC2	0.000608726	Genetic Interactions	Lin-Smith-2010
TGFA	OSBP2	0.000879787	Genetic Interactions	Lin-Smith-2010
TGFA	CDH7	0.000594408	Genetic Interactions	Lin-Smith-2010
TGFA	ADAM19	0.000732869	Genetic Interactions	Lin-Smith-2010
TGFA	CELSR1	0.000540978	Genetic Interactions	Lin-Smith-2010
TGFA	RDH5	0.001808336	Genetic Interactions	Lin-Smith-2010
TGFA	NTRK3	0.000295046	Genetic Interactions	Lin-Smith-2010
TGFA	ZMAT4	0.000450389	Genetic Interactions	Lin-Smith-2010
TGFA	ABCG1	0.000634364	Genetic Interactions	Lin-Smith-2010
EGLN3	MKX	0.000736501	Genetic Interactions	Lin-Smith-2010
EGLN3	PRELID2	0.000382773	Genetic Interactions	Lin-Smith-2010
EGLN3	FOXQ1	0.000701535	Genetic Interactions	Lin-Smith-2010
EGLN3	CSMD2	0.000256535	Genetic Interactions	Lin-Smith-2010
EGLN3	GJA3	0.000858915	Genetic Interactions	Lin-Smith-2010
EGLN3	PEX5L	0.00040071	Genetic Interactions	Lin-Smith-2010
EGLN3	PDPN	0.000840637	Genetic Interactions	Lin-Smith-2010
EGLN3	GJB2	0.00056466	Genetic Interactions	Lin-Smith-2010
EGLN3	ADRA1A	0.000416845	Genetic Interactions	Lin-Smith-2010
EGLN3	KLHL4	0.001323688	Genetic Interactions	Lin-Smith-2010
EGLN3	KCNJ6	0.000441293	Genetic Interactions	Lin-Smith-2010
EGLN3	KIAA0040	0.000536343	Genetic Interactions	Lin-Smith-2010
EGLN3	GRIA1	0.000297743	Genetic Interactions	Lin-Smith-2010
EGLN3	STX11	0.000476096	Genetic Interactions	Lin-Smith-2010
SGCG	MKX	0.000959349	Genetic Interactions	Lin-Smith-2010
SGCG	GLDN	0.00092278	Genetic Interactions	Lin-Smith-2010
SGCG	PRELID2	0.000498591	Genetic Interactions	Lin-Smith-2010
SGCG	CSMD2	0.000334156	Genetic Interactions	Lin-Smith-2010
SGCG	ABCG1	0.000814043	Genetic Interactions	Lin-Smith-2010
SGCG	FRMPD4	0.000547824	Genetic Interactions	Lin-Smith-2010
SGCG	AMIGO2	0.000949014	Genetic Interactions	Lin-Smith-2010
SGCG	RNF43	0.000843957	Genetic Interactions	Lin-Smith-2010
SGCG	GRIA1	0.000387833	Genetic Interactions	Lin-Smith-2010
ALOX15B	TDRD1	0.015576614	Genetic Interactions	Lin-Smith-2010
GPR68	SCHIP1	0.000548753	Genetic Interactions	Lin-Smith-2010
GPR68	PRELID2	0.000619596	Genetic Interactions	Lin-Smith-2010
GPR68	PPP2R2C	0.000804648	Genetic Interactions	Lin-Smith-2010
GPR68	FREM1	0.000676385	Genetic Interactions	Lin-Smith-2010
GPR68	ARHGEF4	0.001507712	Genetic Interactions	Lin-Smith-2010
GPR68	ADRA1A	0.000674749	Genetic Interactions	Lin-Smith-2010
GPR68	ENTPD3	0.001428906	Genetic Interactions	Lin-Smith-2010
GPR68	AMIGO2	0.001179334	Genetic Interactions	Lin-Smith-2010
GPR68	REM1	0.000911322	Genetic Interactions	Lin-Smith-2010
RASSF7	STAC2	0.001500354	Genetic Interactions	Lin-Smith-2010
RASSF7	SHANK1	0.003477414	Genetic Interactions	Lin-Smith-2010
RASSF7	ZMAT4	0.001110094	Genetic Interactions	Lin-Smith-2010
RASSF7	GJA5	0.002717724	Genetic Interactions	Lin-Smith-2010
RASSF7	KIAA0040	0.001341867	Genetic Interactions	Lin-Smith-2010
RASSF7	TGFA	0.000983501	Genetic Interactions	Lin-Smith-2010
RASSF7	EGLN3	0.000968902	Genetic Interactions	Lin-Smith-2010
ENPEP	NAT8L	0.004336669	Genetic Interactions	Lin-Smith-2010
ENPEP	FAXC	0.000621456	Genetic Interactions	Lin-Smith-2010
ENPEP	OSBP2	0.001302857	Genetic Interactions	Lin-Smith-2010
ENPEP	CDH7	0.000880246	Genetic Interactions	Lin-Smith-2010
ENPEP	SLC24A3	0.000610476	Genetic Interactions	Lin-Smith-2010
ENPEP	NTRK3	0.000436927	Genetic Interactions	Lin-Smith-2010
ENPEP	ZMAT4	0.000666972	Genetic Interactions	Lin-Smith-2010
ENPEP	ABCG1	0.000939416	Genetic Interactions	Lin-Smith-2010
WNT5A	RIMKLA	0.001236124	Genetic Interactions	Lin-Smith-2010
WNT5A	GRM1	0.000799665	Genetic Interactions	Lin-Smith-2010
WNT5A	MRAP	0.000943725	Genetic Interactions	Lin-Smith-2010
WNT5A	CREG2	0.001320151	Genetic Interactions	Lin-Smith-2010
WNT5A	STXBP6	0.000636963	Genetic Interactions	Lin-Smith-2010
WNT5A	PDPN	0.001386351	Genetic Interactions	Lin-Smith-2010
WNT5A	ADRA1A	0.000687447	Genetic Interactions	Lin-Smith-2010
WNT5A	NTRK3	0.000479358	Genetic Interactions	Lin-Smith-2010
WNT5A	MEGF6	0.004535332	Genetic Interactions	Lin-Smith-2010
WNT5A	AREG	0.001966095	Genetic Interactions	Lin-Smith-2010
WNT5A	GPR68	0.001033821	Genetic Interactions	Lin-Smith-2010
SCGN	GRM1	0.002021823	Genetic Interactions	Lin-Smith-2010
SCGN	MRAP	0.002386057	Genetic Interactions	Lin-Smith-2010
OMD	CSMD2	0.000413317	Genetic Interactions	Lin-Smith-2010
PTPRN	GLDN	0.003246813	Genetic Interactions	Lin-Smith-2010
TFAP2A	CSMD2	0.00047739	Genetic Interactions	Lin-Smith-2010
TFAP2A	GJB2	0.001050785	Genetic Interactions	Lin-Smith-2010
TFAP2A	KCNK7	0.003408235	Genetic Interactions	Lin-Smith-2010
TFAP2A	NTRK3	0.000540907	Genetic Interactions	Lin-Smith-2010
TFAP2A	EGLN3	0.000720677	Genetic Interactions	Lin-Smith-2010
NTSR1	NXPE2	0.001788054	Genetic Interactions	Lin-Smith-2010
NTSR1	CFAP47	0.001393226	Genetic Interactions	Lin-Smith-2010
NTSR1	STXBP6	0.001011784	Genetic Interactions	Lin-Smith-2010
NTSR1	NTRK3	0.000761436	Genetic Interactions	Lin-Smith-2010
NTSR1	RASGRP2	0.003579841	Genetic Interactions	Lin-Smith-2010
NTSR1	ENPEP	0.001524985	Genetic Interactions	Lin-Smith-2010
PPP1R1A	CFAP47	0.007419506	Genetic Interactions	Lin-Smith-2010
ADH1A	AMZ1	0.004484578	Genetic Interactions	Lin-Smith-2010
ADH1A	PEX5L	0.001433358	Genetic Interactions	Lin-Smith-2010
DOCK2	MRAP	0.000643453	Genetic Interactions	Lin-Smith-2010
DOCK2	CSMD2	0.000288458	Genetic Interactions	Lin-Smith-2010
DOCK2	STXBP6	0.000434296	Genetic Interactions	Lin-Smith-2010
DOCK2	FREM1	0.000469854	Genetic Interactions	Lin-Smith-2010
DOCK2	SLC24A3	0.000456658	Genetic Interactions	Lin-Smith-2010
DOCK2	ADRA1A	0.000468717	Genetic Interactions	Lin-Smith-2010
DOCK2	NTRK3	0.000326837	Genetic Interactions	Lin-Smith-2010
DOCK2	FRMPD4	0.000472904	Genetic Interactions	Lin-Smith-2010
DOCK2	KIAA0040	0.000603085	Genetic Interactions	Lin-Smith-2010
DOCK2	RNF43	0.000728539	Genetic Interactions	Lin-Smith-2010
DOCK2	AREG	0.001340529	Genetic Interactions	Lin-Smith-2010
DOCK2	STX11	0.000535341	Genetic Interactions	Lin-Smith-2010
DOCK2	EGLN3	0.000435461	Genetic Interactions	Lin-Smith-2010
DOCK2	TFAP2A	0.000810358	Genetic Interactions	Lin-Smith-2010
RPH3A	NXPE2	0.001073905	Genetic Interactions	Lin-Smith-2010
RPH3A	GLDN	0.001114597	Genetic Interactions	Lin-Smith-2010
RPH3A	AMZ1	0.001972516	Genetic Interactions	Lin-Smith-2010
RPH3A	GRM1	0.000762898	Genetic Interactions	Lin-Smith-2010
RPH3A	CELSR1	0.000838509	Genetic Interactions	Lin-Smith-2010
RPH3A	GRIA1	0.000468451	Genetic Interactions	Lin-Smith-2010
RPH3A	REM1	0.000885783	Genetic Interactions	Lin-Smith-2010
RPH3A	SHOX	0.000914458	Genetic Interactions	Lin-Smith-2010
RPH3A	EGLN3	0.000609308	Genetic Interactions	Lin-Smith-2010
RPH3A	GPR68	0.000986289	Genetic Interactions	Lin-Smith-2010
RPH3A	SCGN	0.0025406	Genetic Interactions	Lin-Smith-2010
RPH3A	TFAP2A	0.001133872	Genetic Interactions	Lin-Smith-2010
DSG2	MAB21L3	0.001265648	Genetic Interactions	Lin-Smith-2010
DSG2	RDH5	0.004112489	Genetic Interactions	Lin-Smith-2010
DSG2	FOXH1	0.012193985	Genetic Interactions	Lin-Smith-2010
CNTFR	CDH10	0.002385333	Genetic Interactions	Lin-Smith-2010
CNTFR	SHOX	0.001741112	Genetic Interactions	Lin-Smith-2010
CNTFR	GPR68	0.001877875	Genetic Interactions	Lin-Smith-2010
CNTFR	DOCK2	0.001304473	Genetic Interactions	Lin-Smith-2010
NPR1	CDH7	0.001788317	Genetic Interactions	Lin-Smith-2010
NPR1	NTRK3	0.000887666	Genetic Interactions	Lin-Smith-2010
LPO	MRAP	0.001708919	Genetic Interactions	Lin-Smith-2010
LPO	MAB21L3	0.001637318	Genetic Interactions	Lin-Smith-2010
LPO	PPP2R2C	0.001484495	Genetic Interactions	Lin-Smith-2010
LPO	PEX5L	0.00119666	Genetic Interactions	Lin-Smith-2010
LPO	CELSR1	0.001591568	Genetic Interactions	Lin-Smith-2010
LPO	NTRK3	0.000868032	Genetic Interactions	Lin-Smith-2010
LPO	SHANK1	0.004150786	Genetic Interactions	Lin-Smith-2010
ADH1B	FGF11	0.00346808	Genetic Interactions	Lin-Smith-2010
ADH1B	FAXC	0.000551588	Genetic Interactions	Lin-Smith-2010
ADH1B	PDPN	0.001121572	Genetic Interactions	Lin-Smith-2010
ADH1B	ADRA1A	0.000556152	Genetic Interactions	Lin-Smith-2010
ADH1B	CELSR1	0.000711055	Genetic Interactions	Lin-Smith-2010
ADH1B	CCKAR	0.000786696	Genetic Interactions	Lin-Smith-2010
ADH1B	NTRK3	0.000387805	Genetic Interactions	Lin-Smith-2010
ADH1B	REM1	0.000751143	Genetic Interactions	Lin-Smith-2010
ADH1B	EGLN3	0.000516692	Genetic Interactions	Lin-Smith-2010
ADH1B	NTSR1	0.001353537	Genetic Interactions	Lin-Smith-2010
LLGL2	SCHIP1	0.001057099	Genetic Interactions	Lin-Smith-2010
ADRA2C	CFAP47	0.000449066	Genetic Interactions	Lin-Smith-2010
ADRA2C	MAB21L3	0.000462934	Genetic Interactions	Lin-Smith-2010
ADRA2C	FOXQ1	0.000592346	Genetic Interactions	Lin-Smith-2010
ADRA2C	CSMD2	0.000216607	Genetic Interactions	Lin-Smith-2010
ADRA2C	GPRC5C	0.000715988	Genetic Interactions	Lin-Smith-2010
ADRA2C	COL8A2	0.001120648	Genetic Interactions	Lin-Smith-2010
ADRA2C	SCN1A	0.000717053	Genetic Interactions	Lin-Smith-2010
ADRA2C	PEX5L	0.000338343	Genetic Interactions	Lin-Smith-2010
ADRA2C	NLRP2	0.001391479	Genetic Interactions	Lin-Smith-2010
ADRA2C	TBATA	0.001373045	Genetic Interactions	Lin-Smith-2010
ADRA2C	ADRA1A	0.000351967	Genetic Interactions	Lin-Smith-2010
ADRA2C	CELSR1	0.000449998	Genetic Interactions	Lin-Smith-2010
ADRA2C	ABCG1	0.00052768	Genetic Interactions	Lin-Smith-2010
ADRA2C	RASGRP2	0.001153857	Genetic Interactions	Lin-Smith-2010
ADRA2C	GJA5	0.000917203	Genetic Interactions	Lin-Smith-2010
ADRA2C	KIAA0040	0.000452866	Genetic Interactions	Lin-Smith-2010
ADRA2C	CDH10	0.000672341	Genetic Interactions	Lin-Smith-2010
ADRA2C	STX11	0.000401995	Genetic Interactions	Lin-Smith-2010
ADRA2C	PPP1R1A	0.004561748	Genetic Interactions	Lin-Smith-2010
ADRA2C	NPR1	0.000998606	Genetic Interactions	Lin-Smith-2010
ADRA2C	LPO	0.000976518	Genetic Interactions	Lin-Smith-2010
ADRA2C	ADH1B	0.000436273	Genetic Interactions	Lin-Smith-2010
COMP	GLDN	0.002279583	Genetic Interactions	Lin-Smith-2010
COMP	TMEM92	0.0018707	Genetic Interactions	Lin-Smith-2010
COMP	ENPEP	0.001873218	Genetic Interactions	Lin-Smith-2010
COMP	OMD	0.002007758	Genetic Interactions	Lin-Smith-2010
SPINT1	PEX5L	0.000793465	Genetic Interactions	Lin-Smith-2010
SPINT1	SHANK1	0.002752247	Genetic Interactions	Lin-Smith-2010
SPINT1	ZMAT4	0.000878599	Genetic Interactions	Lin-Smith-2010
SPINT1	KIAA0040	0.001062039	Genetic Interactions	Lin-Smith-2010
IGFBP3	CSMD2	0.000519648	Genetic Interactions	Lin-Smith-2010
IGFBP3	C15orf48	0.003693146	Genetic Interactions	Lin-Smith-2010
IGFBP3	NTRK3	0.000588787	Genetic Interactions	Lin-Smith-2010
IGFBP3	ADRA2C	0.000662373	Genetic Interactions	Lin-Smith-2010
RASGRP1	TMEM92	0.000756708	Genetic Interactions	Lin-Smith-2010
RASGRP1	VSIG1	0.003410037	Genetic Interactions	Lin-Smith-2010
RASGRP1	CSMD2	0.000333911	Genetic Interactions	Lin-Smith-2010
RASGRP1	PEX5L	0.000521573	Genetic Interactions	Lin-Smith-2010
RASGRP1	CDH7	0.00076221	Genetic Interactions	Lin-Smith-2010
RASGRP1	SYNDIG1	0.000728243	Genetic Interactions	Lin-Smith-2010
RASGRP1	NTRK3	0.000378338	Genetic Interactions	Lin-Smith-2010
RASGRP1	FLT1	0.000497702	Genetic Interactions	Lin-Smith-2010
RASGRP1	STX11	0.000619697	Genetic Interactions	Lin-Smith-2010
RASGRP1	GPR68	0.000815954	Genetic Interactions	Lin-Smith-2010
RASGRP1	OMD	0.000812149	Genetic Interactions	Lin-Smith-2010
SCN4A	ERP27	0.007856647	Genetic Interactions	Lin-Smith-2010
SCN4A	TGFA	0.001100807	Genetic Interactions	Lin-Smith-2010
SCN4A	ADRA2C	0.000915678	Genetic Interactions	Lin-Smith-2010
SYT1	NXPE2	0.000566436	Genetic Interactions	Lin-Smith-2010
SYT1	SYT9	0.000462542	Genetic Interactions	Lin-Smith-2010
SYT1	ISM2	0.001855453	Genetic Interactions	Lin-Smith-2010
SYT1	CSMD2	0.000212889	Genetic Interactions	Lin-Smith-2010
SYT1	STXBP6	0.000320522	Genetic Interactions	Lin-Smith-2010
SYT1	PPP2R2C	0.000412521	Genetic Interactions	Lin-Smith-2010
SYT1	IQCA1	0.000905768	Genetic Interactions	Lin-Smith-2010
SYT1	COL8A2	0.001101414	Genetic Interactions	Lin-Smith-2010
SYT1	SLC24A3	0.000337025	Genetic Interactions	Lin-Smith-2010
SYT1	ENTPD3	0.000732562	Genetic Interactions	Lin-Smith-2010
SYT1	CCKAR	0.000489324	Genetic Interactions	Lin-Smith-2010
SYT1	FLT1	0.000317317	Genetic Interactions	Lin-Smith-2010
SYT1	RNF43	0.000537681	Genetic Interactions	Lin-Smith-2010
SYT1	CACNA1H	0.00163443	Genetic Interactions	Lin-Smith-2010
SYT1	NPTX2	0.000646496	Genetic Interactions	Lin-Smith-2010
SYT1	TGFA	0.000326224	Genetic Interactions	Lin-Smith-2010
SYT1	PTPRN	0.001472936	Genetic Interactions	Lin-Smith-2010
SYT1	ADH1A	0.001149597	Genetic Interactions	Lin-Smith-2010
SYT1	DOCK2	0.000361374	Genetic Interactions	Lin-Smith-2010
SYT1	LLGL2	0.001002139	Genetic Interactions	Lin-Smith-2010
FYB	TACSTD2	0.002867637	Genetic Interactions	Lin-Smith-2010
FYB	GJA5	0.002714061	Genetic Interactions	Lin-Smith-2010
FYB	GPR68	0.001566252	Genetic Interactions	Lin-Smith-2010
FYB	WNT5A	0.001595727	Genetic Interactions	Lin-Smith-2010
FYB	TFAP2A	0.001800618	Genetic Interactions	Lin-Smith-2010
HLF	PRELID2	0.000450728	Genetic Interactions	Lin-Smith-2010
HLF	STXBP6	0.000454803	Genetic Interactions	Lin-Smith-2010
HLF	GDNF	0.00077754	Genetic Interactions	Lin-Smith-2010
HLF	ADAM19	0.000850168	Genetic Interactions	Lin-Smith-2010
HLF	RDH5	0.002097768	Genetic Interactions	Lin-Smith-2010
HLF	KCNJ6	0.000519638	Genetic Interactions	Lin-Smith-2010
HLF	FRMPD4	0.000495234	Genetic Interactions	Lin-Smith-2010
HLF	NPTX2	0.000917342	Genetic Interactions	Lin-Smith-2010
HLF	TGFA	0.000462894	Genetic Interactions	Lin-Smith-2010
HLF	RASSF7	0.001140915	Genetic Interactions	Lin-Smith-2010
HLF	DOCK2	0.00051277	Genetic Interactions	Lin-Smith-2010
HLF	FYB	0.001139377	Genetic Interactions	Lin-Smith-2010
TSPAN8	KNDC1	0.000874038	Genetic Interactions	Lin-Smith-2010
TSPAN8	TMEM92	0.000580166	Genetic Interactions	Lin-Smith-2010
TSPAN8	PRELID2	0.000381988	Genetic Interactions	Lin-Smith-2010
TSPAN8	GRM1	0.000483896	Genetic Interactions	Lin-Smith-2010
TSPAN8	IQCA1	0.001089225	Genetic Interactions	Lin-Smith-2010
TSPAN8	GPRC5C	0.000846228	Genetic Interactions	Lin-Smith-2010
TSPAN8	OSBP2	0.000864951	Genetic Interactions	Lin-Smith-2010
TSPAN8	GJB2	0.000563501	Genetic Interactions	Lin-Smith-2010
TSPAN8	SLC24A3	0.000405287	Genetic Interactions	Lin-Smith-2010
TSPAN8	CCKAR	0.000588433	Genetic Interactions	Lin-Smith-2010
TSPAN8	FRMPD4	0.000419707	Genetic Interactions	Lin-Smith-2010
TSPAN8	GJA5	0.001084045	Genetic Interactions	Lin-Smith-2010
TSPAN8	RNF43	0.000646584	Genetic Interactions	Lin-Smith-2010
TSPAN8	EGLN3	0.000386476	Genetic Interactions	Lin-Smith-2010
TSPAN8	ENPEP	0.000580946	Genetic Interactions	Lin-Smith-2010
TSPAN8	LLGL2	0.001205115	Genetic Interactions	Lin-Smith-2010
TSPAN8	ADRA2C	0.000326324	Genetic Interactions	Lin-Smith-2010
SERPINE1	ACP7	0.014987651	Genetic Interactions	Lin-Smith-2010
SERPINE1	PEX5L	0.001212714	Genetic Interactions	Lin-Smith-2010
SERPINE1	SCGN	0.004886984	Genetic Interactions	Lin-Smith-2010
RARRES2	GLDN	0.003154043	Genetic Interactions	Lin-Smith-2010
RARRES2	ADRA1A	0.001855871	Genetic Interactions	Lin-Smith-2010
RARRES2	STX11	0.002119665	Genetic Interactions	Lin-Smith-2010
EPB41L3	SCHIP1	0.000389255	Genetic Interactions	Lin-Smith-2010
EPB41L3	KNDC1	0.00100565	Genetic Interactions	Lin-Smith-2010
EPB41L3	GLDN	0.000813429	Genetic Interactions	Lin-Smith-2010
EPB41L3	FGF11	0.002984662	Genetic Interactions	Lin-Smith-2010
EPB41L3	FAXC	0.000474702	Genetic Interactions	Lin-Smith-2010
EPB41L3	SCN1A	0.000975101	Genetic Interactions	Lin-Smith-2010
EPB41L3	SYNDIG1	0.000642416	Genetic Interactions	Lin-Smith-2010
EPB41L3	GJB2	0.000648353	Genetic Interactions	Lin-Smith-2010
EPB41L3	ADRA1A	0.00047863	Genetic Interactions	Lin-Smith-2010
EPB41L3	NTRK3	0.000333749	Genetic Interactions	Lin-Smith-2010
EPB41L3	FLT1	0.000439046	Genetic Interactions	Lin-Smith-2010
EPB41L3	TGFA	0.00045137	Genetic Interactions	Lin-Smith-2010
EPB41L3	EGLN3	0.00044467	Genetic Interactions	Lin-Smith-2010
EPB41L3	ADH1A	0.001590605	Genetic Interactions	Lin-Smith-2010
EPB41L3	DOCK2	0.000500005	Genetic Interactions	Lin-Smith-2010
EPB41L3	RPH3A	0.000699619	Genetic Interactions	Lin-Smith-2010
EPB41L3	ADH1B	0.000593276	Genetic Interactions	Lin-Smith-2010
EPB41L3	SYT1	0.000369017	Genetic Interactions	Lin-Smith-2010
EPB41L3	HLF	0.000523614	Genetic Interactions	Lin-Smith-2010
EPB41L3	TSPAN8	0.000443759	Genetic Interactions	Lin-Smith-2010
ACTG2	EGLN3	0.001251806	Genetic Interactions	Lin-Smith-2010
ACTG2	HLF	0.001474043	Genetic Interactions	Lin-Smith-2010
CPN2	MAB21L3	0.000984143	Genetic Interactions	Lin-Smith-2010
CPN2	GPRC5C	0.001522106	Genetic Interactions	Lin-Smith-2010
CPN2	CELSR1	0.000956644	Genetic Interactions	Lin-Smith-2010
CPN2	LLGL2	0.002167632	Genetic Interactions	Lin-Smith-2010
ELMO1	SCHIP1	0.000624258	Genetic Interactions	Lin-Smith-2010
ELMO1	EGLN3	0.000713129	Genetic Interactions	Lin-Smith-2010
ELMO1	DSG2	0.001646223	Genetic Interactions	Lin-Smith-2010
MUC1	NXPE2	0.000405062	Genetic Interactions	Lin-Smith-2010
MUC1	MRAP	0.000339594	Genetic Interactions	Lin-Smith-2010
MUC1	FAXC	0.000245344	Genetic Interactions	Lin-Smith-2010
MUC1	CSMD2	0.000152239	Genetic Interactions	Lin-Smith-2010
MUC1	STXBP6	0.000229208	Genetic Interactions	Lin-Smith-2010
MUC1	PPP2R2C	0.000294997	Genetic Interactions	Lin-Smith-2010
MUC1	FREM1	0.000247974	Genetic Interactions	Lin-Smith-2010
MUC1	STAC2	0.000355882	Genetic Interactions	Lin-Smith-2010
MUC1	ACSM5	0.001009395	Genetic Interactions	Lin-Smith-2010
MUC1	TBATA	0.000965023	Genetic Interactions	Lin-Smith-2010
MUC1	ADAM19	0.000428461	Genetic Interactions	Lin-Smith-2010
MUC1	GJB2	0.000335093	Genetic Interactions	Lin-Smith-2010
MUC1	KCNK7	0.00108688	Genetic Interactions	Lin-Smith-2010
MUC1	ADRA1A	0.000247374	Genetic Interactions	Lin-Smith-2010
MUC1	RDH5	0.001057216	Genetic Interactions	Lin-Smith-2010
MUC1	NTRK3	0.000172494	Genetic Interactions	Lin-Smith-2010
MUC1	TACSTD2	0.000681119	Genetic Interactions	Lin-Smith-2010
MUC1	ABCG1	0.000370871	Genetic Interactions	Lin-Smith-2010
MUC1	FLT1	0.000226916	Genetic Interactions	Lin-Smith-2010
MUC1	AMIGO2	0.000432363	Genetic Interactions	Lin-Smith-2010
MUC1	PFKFB4	0.00089264	Genetic Interactions	Lin-Smith-2010
MUC1	GRIA1	0.000176694	Genetic Interactions	Lin-Smith-2010
MUC1	REM1	0.000334105	Genetic Interactions	Lin-Smith-2010
MUC1	SGCG	0.000299362	Genetic Interactions	Lin-Smith-2010
MUC1	GPR68	0.000372015	Genetic Interactions	Lin-Smith-2010
MUC1	WNT5A	0.000379016	Genetic Interactions	Lin-Smith-2010
MUC1	OMD	0.00037028	Genetic Interactions	Lin-Smith-2010
MUC1	ADH1A	0.000822086	Genetic Interactions	Lin-Smith-2010
MUC1	ADRA2C	0.000194052	Genetic Interactions	Lin-Smith-2010
MUC1	IGFBP3	0.000465539	Genetic Interactions	Lin-Smith-2010
MUC1	SYT1	0.000190722	Genetic Interactions	Lin-Smith-2010
MUC1	FYB	0.000574214	Genetic Interactions	Lin-Smith-2010
MUC1	TSPAN8	0.000229351	Genetic Interactions	Lin-Smith-2010
MUC1	EPB41L3	0.000263887	Genetic Interactions	Lin-Smith-2010
ICAM2	PRELID2	0.00051923	Genetic Interactions	Lin-Smith-2010
ICAM2	GRM1	0.000657752	Genetic Interactions	Lin-Smith-2010
ICAM2	CSMD2	0.000347988	Genetic Interactions	Lin-Smith-2010
ICAM2	PPP2R2C	0.000674306	Genetic Interactions	Lin-Smith-2010
ICAM2	OSBP2	0.001175713	Genetic Interactions	Lin-Smith-2010
ICAM2	ADRA1A	0.000565449	Genetic Interactions	Lin-Smith-2010
ICAM2	NTRK3	0.000394288	Genetic Interactions	Lin-Smith-2010
ICAM2	ABCG1	0.00084774	Genetic Interactions	Lin-Smith-2010
ICAM2	EGLN3	0.00052533	Genetic Interactions	Lin-Smith-2010
ICAM2	SGCG	0.000684283	Genetic Interactions	Lin-Smith-2010
ICAM2	NPR1	0.001604304	Genetic Interactions	Lin-Smith-2010
ICAM2	MUC1	0.000311754	Genetic Interactions	Lin-Smith-2010
MFAP2	EDARADD	0.008574805	Genetic Interactions	Lin-Smith-2010
MFAP2	FRMPD4	0.00304271	Genetic Interactions	Lin-Smith-2010
MFAP2	ENPEP	0.004211635	Genetic Interactions	Lin-Smith-2010
MFAP2	TFAP2A	0.005213916	Genetic Interactions	Lin-Smith-2010
APOE	GRIA1	0.001924569	Genetic Interactions	Lin-Smith-2010
CA2	STXBP6	0.001078612	Genetic Interactions	Lin-Smith-2010
CA2	GDNF	0.001844017	Genetic Interactions	Lin-Smith-2010
CA2	CDH10	0.002223712	Genetic Interactions	Lin-Smith-2010
CA2	ADH1A	0.003868593	Genetic Interactions	Lin-Smith-2010
ENO2	PDPN	0.001571033	Genetic Interactions	Lin-Smith-2010
ENO2	RNF43	0.001210858	Genetic Interactions	Lin-Smith-2010
ENO2	REM1	0.001052157	Genetic Interactions	Lin-Smith-2010
ENO2	TGFA	0.000734657	Genetic Interactions	Lin-Smith-2010
ENO2	LPO	0.002161376	Genetic Interactions	Lin-Smith-2010
ENO2	ADRA2C	0.000611106	Genetic Interactions	Lin-Smith-2010
ENO2	COMP	0.002328899	Genetic Interactions	Lin-Smith-2010
CPN1	TEKT4	0.025369026	Genetic Interactions	Lin-Smith-2010
CPN1	ACSS1	0.005507813	Genetic Interactions	Lin-Smith-2010
CPN1	CSMD2	0.001046066	Genetic Interactions	Lin-Smith-2010
CPN1	KCNJ6	0.001799453	Genetic Interactions	Lin-Smith-2010
CPN1	CDH10	0.003246956	Genetic Interactions	Lin-Smith-2010
CPN1	DOCK2	0.001775672	Genetic Interactions	Lin-Smith-2010
CCK	TMEM92	0.001283597	Genetic Interactions	Lin-Smith-2010
CCK	ABCG1	0.001379842	Genetic Interactions	Lin-Smith-2010
CCK	RNF43	0.001430547	Genetic Interactions	Lin-Smith-2010
CCK	SYT1	0.000709589	Genetic Interactions	Lin-Smith-2010
CCK	MUC1	0.000507432	Genetic Interactions	Lin-Smith-2010
PGF	SCHIP1	0.000574865	Genetic Interactions	Lin-Smith-2010
PGF	ACSS1	0.002290458	Genetic Interactions	Lin-Smith-2010
PGF	LRRIQ3	0.002619853	Genetic Interactions	Lin-Smith-2010
PGF	EDARADD	0.002009821	Genetic Interactions	Lin-Smith-2010
PGF	CSMD2	0.000435013	Genetic Interactions	Lin-Smith-2010
PGF	ADAM19	0.0012243	Genetic Interactions	Lin-Smith-2010
PGF	RNF43	0.001098685	Genetic Interactions	Lin-Smith-2010
PGF	GRIA1	0.000504891	Genetic Interactions	Lin-Smith-2010
PGF	SGCG	0.000855408	Genetic Interactions	Lin-Smith-2010
PGF	EPB41L3	0.00075404	Genetic Interactions	Lin-Smith-2010
GAL	B3GALT5	0.003603402	Genetic Interactions	Lin-Smith-2010
GAL	PEX5L	0.001372934	Genetic Interactions	Lin-Smith-2010
GAL	RNF43	0.002219913	Genetic Interactions	Lin-Smith-2010
GAL	GRIA1	0.001020142	Genetic Interactions	Lin-Smith-2010
CXCR4	GRM1	0.000525363	Genetic Interactions	Lin-Smith-2010
CXCR4	MAB21L3	0.000594031	Genetic Interactions	Lin-Smith-2010
CXCR4	STAC2	0.000649746	Genetic Interactions	Lin-Smith-2010
CXCR4	PEX5L	0.000434157	Genetic Interactions	Lin-Smith-2010
CXCR4	ADAM19	0.000782254	Genetic Interactions	Lin-Smith-2010
CXCR4	NTRK3	0.000314928	Genetic Interactions	Lin-Smith-2010
CXCR4	FLT1	0.000414287	Genetic Interactions	Lin-Smith-2010
CXCR4	AMIGO2	0.000789379	Genetic Interactions	Lin-Smith-2010
CXCR4	RNF43	0.000701994	Genetic Interactions	Lin-Smith-2010
CXCR4	CACNA1H	0.002133904	Genetic Interactions	Lin-Smith-2010
CXCR4	GPR68	0.000679199	Genetic Interactions	Lin-Smith-2010
CXCR4	ADRA2C	0.000354288	Genetic Interactions	Lin-Smith-2010
CXCR4	SYT1	0.000348207	Genetic Interactions	Lin-Smith-2010
CXCR4	FYB	0.00104836	Genetic Interactions	Lin-Smith-2010
CXCR4	TSPAN8	0.000418734	Genetic Interactions	Lin-Smith-2010
CXCR4	ICAM2	0.000569178	Genetic Interactions	Lin-Smith-2010
[truncated: 350 more rows]
