# Supplementary material for: Aberrant lncRNA–mRNA expression profile and function networks during the adipogenesis of mesenchymal stem cells from patients with ankylosing spondylitis
Source: Front Genet. 2022 Oct 3;13:991875. doi: 10.3389/fgene.2022.991875 (PMC9563993; doi:10.3389/fgene.2022.991875)
Supplement: Supplementary file 5 [file Table9.XLS]

Cluster	Score (Density*#Nodes)	Nodes	Edges	Node IDs
1	3	3	6	GJA3, GJB2, GJA5
2	3	3	6	AREG, TGFA, FLT1
3	2.8	6	14	ENO2, ADH1A, APOC1, ADH1B, APOE, ABCG1
